# Supplementary material for: Multi-Target Screening and Experimental Validation of Natural Products from Selaginella Plants against Alzheimer's Disease
Source: Front Pharmacol. 2017 Aug 25;8:539. doi: 10.3389/fphar.2017.00539 (PMC5574911; doi:10.3389/fphar.2017.00539)
Supplement: Supplementary file 1 [file DataSheet1.ZIP]

Archive with 12 entries (10 files):
- supporting information/
- supporting information/SI-1-AD-related proteins.xlsx
- supporting information/SI-2-18 compounds.xlsx
- supporting information/SI-3-Molecular dockIng/
- supporting information/SI-3-Molecular dockIng/S-12-inter.png
- supporting information/SI-3-Molecular dockIng/S-12.png
- supporting information/SI-3-Molecular dockIng/S-13-inter.png
- supporting information/SI-3-Molecular dockIng/S-13.png
- supporting information/SI-3-Molecular dockIng/S-5-inter.png
- supporting information/SI-3-Molecular dockIng/S-5.png
- supporting information/SI-3-Molecular dockIng/bace1-dock.csv
- supporting information/SI-3-Molecular dockIng/mao-b-dock.csv
