# Supplementary material for: Multi-Target Screening and Experimental Validation of Natural Products from Selaginella Plants against Alzheimer's Disease
Source: Front Pharmacol. 2017 Aug 25;8:539. doi: 10.3389/fphar.2017.00539 (PMC5574911; doi:10.3389/fphar.2017.00539)
Supplement: Supplementary file 1 [file DataSheet1.ZIP › supporting information/SI-1-AD-related proteins.xlsx]

## Sheet: Sheet1
Gene name	Uniprot ID	Protein name	Name in paper	Number of positive samples	Number of negative samples
APP	P05067	Amyloid beta A4 protein	APP	318	318
BCHE	P06276	Cholinesterase	BuChE	1308	1308
HTR1A	P08908	5-hydroxytryptamine receptor 1A	5HT1A	3755	3755
CHRM1	P11229	Muscarinic acetylcholine receptor M1	muscarinic M1	1649	1649
ACHE	P22303	Acetylcholinesterase	AchE	2708	2708
MAOB	P27338	Amine oxidase [flavin-containing] B	MAO-B	1085	1085
PDE4A	P27815	phosphodiesterase 4A	PDE4A	539	539
CHRNA7	P36544	Neuronal acetylcholine receptor subunit alpha-7	nicotinicα7	712	712
HTR3A	P46098	5-hydroxytryptamine receptor 3A	5HT3A	463	463
GSK3B	P49841	Glycogen synthase kinase-3 beta	GSK3B	1637	1637
HTR6	P50406	5-hydroxytryptamine receptor 6	5HT6	3116	3116
BACE1	P56817	Beta-secretase 1	BACE1	1249	1249
PDE4B	Q07343	phosphodiesterase 4B	PDE4B	687	687
HTR4	Q13639	5-hydroxytryptamine receptor 4	5HT4	480	480
APH1B	Q8WW43	Gamma-secretase subunit APH-1B	γ-secretase	276	276
APH1A	Q96BI3	Gamma-secretase subunit APH-1A	γ-secretase	348	348
SIGMAR1	Q99720	Sigma non-opioid intracellular receptor 1	sigma-1 receptor	2367	2367
PSENEN	Q9NZ42	Gamma-secretase subunit PEN-2	γ-secretase	278	278
HRH3	Q9Y5N1	Histamine H3 receptor	H3R	3282	3282
