# Supplementary material for: Multi-Target Screening and Experimental Validation of Natural Products from Selaginella Plants against Alzheimer's Disease
Source: Front Pharmacol. 2017 Aug 25;8:539. doi: 10.3389/fphar.2017.00539 (PMC5574911; doi:10.3389/fphar.2017.00539)
Supplement: Supplementary file 1 [file DataSheet1.ZIP › supporting information/SI-2-18 compounds.xlsx]

## Sheet: Sheet1
Name in paper	Chemical structure	SMILES
S-1		c1(cc(c2c(c1)oc(cc2=O)c1ccc(c(c1)c1c(cc(c2c1CC(=CC2=O)c1ccc(cc1)OC)O)OC)O)O)OC
S-2		c1(cc(c2c(c1)oc(cc2=O)c1cc(c(cc1)OC)c1c(cc(c2c1oc(cc2=O)c1ccc(cc1)OC)O)OC)O)OC
S-3		c1(cc(c2c(c1)oc(cc2=O)c1cc(c(cc1)OC)c1c(cc(c2c1oc(cc2=O)c1ccc(cc1)O)O)O)O)OC
S-4		OC1=C(C(C=C(C2=CC(C3=C(O)C=C(OC(C4=CC=C(OC)C=C4)=CC5=O)C5=C3O)=C(O)C=C2)O6)=O)C6=CC(O)=C1
S-5		c1(cc(c2c(c1)oc(cc2=O)c1cc(c(cc1)O)c1c(cc2c(c1O)c(=O)cc(o2)c1ccc(cc1)OC)OC)O)O
S-6		OC1=C(C(C=C(C2=CC(C3=C(OC)C=C(OC(C4=CC=C(OC)C=C4)=CC5=O)C5=C3O)=C(OC)C=C2)O6)=O)C6=CC(OC)=C1
S-7		c1(ccc(cc1)O)c1oc2cc(c(c(c2c(=O)c1)O)Oc1ccc(cc1)c1oc2cc(cc(c2c(=O)c1)O)OC)OC
S-8		c1(cc(c2c(c1)O[C@@H](CC2=O)c1cc(c(cc1)O)c1c(cc(c2c1oc(cc2=O)c1ccc(cc1)O)O)O)O)O
S-9		OC1=C(C#CC2=CC=C(O)C=C2)C=CC=C1C3=CC=C(O)C=C3
S-10		c1(ccc(c(c1C)C#Cc1ccc(cc1)O)O)c1ccc(cc1)O
S-11		c1(ccc(c(c1C=O)C#Cc1ccc(cc1)O)O)c1ccc(cc1)O
S-12		c1(ccc(c(c1/C(=C/1\C=CC(=O)C=C1)/c1ccc(cc1)O)C#Cc1ccc(cc1)O)CO)c1ccc(cc1)O
S-13		c1(cccc(c1/C(=C/1\C=CC(=O)C=C1)/c1ccc(cc1)O)C#Cc1ccc(cc1)O)c1ccc(cc1)O
S-14		c1(cc(c2c(c1)oc(cc2=O)c1ccc(c(c1)c1c(cc(c2c1oc(cc2=O)c1ccc(cc1)O)O)OC1OC(C(C(C1O)O)O)CO)OC)O)OC
S-15		c1(cc(c2c(c1c1c(ccc(c1)c1cc(=O)c3c(o1)cc(cc3O)OC)O)oc(cc2=O)c1ccc(cc1)OC)O)OC
S-16		c1(cc(c2c(c1)oc(cc2=O)c1ccc(c(c1)c1c(cc(c2c1CC(=CC2=O)c1ccc(cc1)OC)O)OC)O)O)OC
S-17		c12c(OC(CC1=O)c1ccc(cc1)O)cc(c(c2O)c1c(ccc(c1)c1oc2c(c(=O)c1)c(cc(c2)O)O)OC)OC
S-18		c12c(O[C@H](CC1=O)c1ccc(cc1)O)cc(c(c2O)c1c(ccc(c1)c1oc2c(c(=O)c1)c(cc(c2)O)O)OC)O
