# Supplementary material for: Multi-Target Screening and Experimental Validation of Natural Products from Selaginella Plants against Alzheimer's Disease
Source: Front Pharmacol. 2017 Aug 25;8:539. doi: 10.3389/fphar.2017.00539 (PMC5574911; doi:10.3389/fphar.2017.00539)
Supplement: Supplementary file 1 [file DataSheet1.ZIP › supporting information/SI-3-Molecular dockIng/bace1-dock.csv]

mol	rseq	mseq	S	rmsd_refine	E_conf	E_place	E_score1	E_refine	E_score2
O1c2c(C(=O)C=C1c1cc(-c3c(O)c4c(OC(=CC4=O)c4ccc(OC)cc4)cc3OC)c(O)cc1)c(O)cc(O)c2	1	1	-29.697289	2.4011087	180.43196	55.803299	-19.456026	102.58503	-29.697289
O1c2c(C(=O)C=C1c1cc(-c3c(O)c4c(OC(=CC4=O)c4ccc(OC)cc4)cc3OC)c(O)cc1)c(O)cc(O)c2	1	1	-27.616827	1.8732166	224.52406	52.301056	-16.108444	112.41882	-27.616827
O1c2c(C(=O)C=C1c1cc(-c3c(O)c4c(OC(=CC4=O)c4ccc(OC)cc4)cc3OC)c(O)cc1)c(O)cc(O)c2	1	1	-27.33489	1.984091	130.72794	45.259571	-17.900454	11.751735	-27.33489
O1c2c(C(=O)C=C1c1cc(-c3c(O)c4c(OC(=CC4=O)c4ccc(OC)cc4)cc3OC)c(O)cc1)c(O)cc(O)c2	1	1	-26.640585	1.9325427	186.70296	41.677715	-18.097652	224.94008	-26.640585
O1c2c(C(=O)C=C1c1cc(-c3c(O)c4c(OC(=CC4=O)c4ccc(OC)cc4)cc3OC)c(O)cc1)c(O)cc(O)c2	1	1	-25.313681	1.9828736	203.58095	68.578941	-15.684502	280.15109	-25.313681
O1c2c(C(=O)C=C1c1cc(-c3c(O)c4c(OC(=CC4=O)c4ccc(OC)cc4)cc3OC)c(O)cc1)c(O)cc(O)c2	1	1	-25.249973	1.9877664	128.31041	43.998001	-15.339853	18.420483	-25.249973
O1c2c(C(=O)C=C1c1cc(-c3c(O)c4c(OC(=CC4=O)c4ccc(OC)cc4)cc3OC)c(O)cc1)c(O)cc(O)c2	1	1	-25.015417	2.1154573	223.82431	36.820026	-15.651664	114.80493	-25.015417
O1c2c(C(=O)C=C1c1cc(-c3c(O)c4c(OC(=CC4=O)c4ccc(OC)cc4)cc3OC)c(O)cc1)c(O)cc(O)c2	1	1	-24.400249	1.9323328	132.76872	62.66119	-14.434257	4.94206	-24.400249
O1c2c(C(=O)C=C1c1cc(-c3c(O)c4c(OC(=CC4=O)c4ccc(OC)cc4)cc3OC)c(O)cc1)c(O)cc(O)c2	1	1	-24.243917	2.3849847	137.97665	43.216454	-16.167475	6.3082213	-24.243917
O1c2c(C(=O)C=C1c1cc(-c3c(O)c4c(OC(=CC4=O)c4ccc(OC)cc4)cc3OC)c(O)cc1)c(O)cc(O)c2	1	1	-24.082939	1.7745425	211.08737	64.41571	-16.7619	262.06726	-24.082939
O1c2c(C(=O)C=C1c1cc(-c3c(O)c4c(OC(=CC4=O)c4ccc(OC)cc4)cc3OC)c(O)cc1)c(O)cc(O)c2	1	1	-23.155643	1.9270763	136.43727	55.959457	-17.922911	156.90459	-23.155643
O1c2c(C(=O)C=C1c1cc(-c3c(O)c4c(OC(=CC4=O)c4ccc(OC)cc4)cc3OC)c(O)cc1)c(O)cc(O)c2	1	1	-22.970837	2.2444036	181.78304	58.114498	-18.05838	239.30228	-22.970837
O1c2c(C(=O)C=C1c1cc(-c3c(O)c4c(OC(=CC4=O)c4ccc(OC)cc4)cc3OC)c(O)cc1)c(O)cc(O)c2	1	1	-22.942776	2.4374373	269.57208	59.721031	-15.298038	172.87048	-22.942776
O1c2c(C(=O)C=C1c1cc(-c3c(O)c4c(OC(=CC4=O)c4ccc(OC)cc4)cc3OC)c(O)cc1)c(O)cc(O)c2	1	1	-22.772612	3.0266731	153.8215	48.877689	-13.143409	93.319077	-22.772612
O1c2c(C(=O)C=C1c1cc(-c3c(O)c4c(OC(=CC4=O)c4ccc(OC)cc4)cc3OC)c(O)cc1)c(O)cc(O)c2	1	1	-22.345325	3.0865524	137.27043	38.110516	-17.369585	92.147583	-22.345325
O1c2c(C(=O)C=C1c1cc(-c3c(O)c4c(OC(=CC4=O)c4ccc(OC)cc4)cc3OC)c(O)cc1)c(O)cc(O)c2	1	1	-22.219334	1.677524	184.95604	41.800488	-13.386744	209.28827	-22.219334
O1c2c(C(=O)C=C1c1cc(-c3c(O)c4c(OC(=CC4=O)c4ccc(OC)cc4)cc3OC)c(O)cc1)c(O)cc(O)c2	1	1	-21.712025	3.9125891	216.66953	60.428082	-13.24296	179.36177	-21.712025
O1c2c(C(=O)C=C1c1cc(-c3c(O)c4c(OC(=CC4=O)c4ccc(OC)cc4)cc3OC)c(O)cc1)c(O)cc(O)c2	1	1	-21.188519	1.6460311	272.53836	57.238262	-14.349877	533.01044	-21.188519
O1c2c(C(=O)C=C1c1cc(-c3c(O)c4c(OC(=CC4=O)c4ccc(OC)cc4)cc3OC)c(O)cc1)c(O)cc(O)c2	1	1	-20.723095	1.7860646	128.86658	-4.9844832	-18.373365	51.631046	-20.723095
O1c2c(C(=O)C=C1c1cc(-c3c(O)c4c(OC(=CC4=O)c4ccc(OC)cc4)cc3OC)c(O)cc1)c(O)cc(O)c2	1	1	-20.106462	4.4630671	134.05748	67.454834	-15.395367	120.64461	-20.106462
O1c2c(C(=O)C=C1c1cc(-c3c(O)c4c(OC(=CC4=O)c4ccc(OC)cc4)cc3OC)c(O)cc1)c(O)cc(O)c2	1	1	-18.699778	1.7523023	163.62488	14.457815	-16.62641	95.370407	-18.699778
O1c2c(C(=O)C=C1c1cc(-c3c(O)c4c(OC(=CC4=O)c4ccc(OC)cc4)cc3OC)c(O)cc1)c(O)cc(O)c2	1	1	-18.429729	3.0146947	90.903717	-26.76734	-16.093754	-19.951782	-18.429729
O1c2c(C(=O)C=C1c1cc(-c3c(O)c4c(OC(=CC4=O)c4ccc(OC)cc4)cc3OC)c(O)cc1)c(O)cc(O)c2	1	1	-18.359447	5.1575265	86.46051	38.266823	-15.436776	-21.640215	-18.359447
O1c2c(C(=O)C=C1c1cc(-c3c(O)c4c(OC(=CC4=O)c4ccc(OC)cc4)cc3OC)c(O)cc1)c(O)cc(O)c2	1	1	-18.334728	2.7087233	87.002014	28.293379	-13.097023	-24.643953	-18.334728
O1c2c(C(=O)C=C1c1cc(-c3c(O)c4c(OC(=CC4=O)c4ccc(OC)cc4)cc3OC)c(O)cc1)c(O)cc(O)c2	1	1	-18.316343	1.7097448	117.28449	23.461952	-13.336042	0.26174667	-18.316343
O1c2c(C(=O)C=C1c1cc(-c3c(O)c4c(OC(=CC4=O)c4ccc(OC)cc4)cc3OC)c(O)cc1)c(O)cc(O)c2	1	1	-18.203238	1.9674348	122.8785	-14.975327	-15.225266	45.696102	-18.203238
O1c2c(C(=O)C=C1c1cc(-c3c(O)c4c(OC(=CC4=O)c4ccc(OC)cc4)cc3OC)c(O)cc1)c(O)cc(O)c2	1	1	-18.106577	3.050657	85.965912	24.081837	-13.473174	-23.733282	-18.106577
O1c2c(C(=O)C=C1c1cc(-c3c(O)c4c(OC(=CC4=O)c4ccc(OC)cc4)cc3OC)c(O)cc1)c(O)cc(O)c2	1	1	-18.012682	2.0303643	86.065758	-84.84256	-19.455725	-23.616886	-18.012682
O1c2c(C(=O)C=C1c1cc(-c3c(O)c4c(OC(=CC4=O)c4ccc(OC)cc4)cc3OC)c(O)cc1)c(O)cc(O)c2	1	1	-17.96961	2.9727297	86.008987	5.6843758	-13.585215	-23.637037	-17.96961
O1c2c(C(=O)C=C1c1cc(-c3c(O)c4c(OC(=CC4=O)c4ccc(OC)cc4)cc3OC)c(O)cc1)c(O)cc(O)c2	1	1	-17.898985	2.9473014	139.08405	35.685188	-13.335283	42.881336	-17.898985
O1c2c(C(=O)C=C1c1cc(-c3c(O)c4c(OC(=CC4=O)c4ccc(OC)cc4)cc3OC)c(O)cc1)c(O)cc(O)c2	1	1	-17.816769	5.4781666	88.803162	27.885948	-18.900623	-21.549126	-17.816769
O1c2c(C(=O)C=C1c1cc(-c3c(O)c4c(OC(=CC4=O)c4ccc(OC)cc4)cc3OC)c(O)cc1)c(O)cc(O)c2	1	1	-17.782337	5.7542114	149.77118	43.048786	-13.978367	187.23503	-17.782337
O1c2c(C(=O)C=C1c1cc(-c3c(O)c4c(OC(=CC4=O)c4ccc(OC)cc4)cc3OC)c(O)cc1)c(O)cc(O)c2	1	1	-17.638027	4.165863	88.905754	0.015184372	-13.118632	-16.781025	-17.638027
O1c2c(C(=O)C=C1c1cc(-c3c(O)c4c(OC(=CC4=O)c4ccc(OC)cc4)cc3OC)c(O)cc1)c(O)cc(O)c2	1	1	-17.559303	5.922328	95.468658	8.3050146	-16.904947	-9.5119905	-17.559303
O1c2c(C(=O)C=C1c1cc(-c3c(O)c4c(OC(=CC4=O)c4ccc(OC)cc4)cc3OC)c(O)cc1)c(O)cc(O)c2	1	1	-17.482933	3.4582162	92.508919	-53.810085	-15.572244	-20.848734	-17.482933
O1c2c(C(=O)C=C1c1cc(-c3c(O)c4c(OC(=CC4=O)c4ccc(OC)cc4)cc3OC)c(O)cc1)c(O)cc(O)c2	1	1	-17.417919	3.1891518	95.72847	19.551336	-14.723717	-19.120605	-17.417919
O1c2c(C(=O)C=C1c1cc(-c3c(O)c4c(OC(=CC4=O)c4ccc(OC)cc4)cc3OC)c(O)cc1)c(O)cc(O)c2	1	1	-17.399044	2.8572202	90.92585	-8.9639111	-16.379736	-10.735656	-17.399044
O1c2c(C(=O)C=C1c1cc(-c3c(O)c4c(OC(=CC4=O)c4ccc(OC)cc4)cc3OC)c(O)cc1)c(O)cc(O)c2	1	1	-17.286001	4.6990418	95.973732	50.675682	-14.85921	-22.595991	-17.286001
O1c2c(C(=O)C=C1c1cc(-c3c(O)c4c(OC(=CC4=O)c4ccc(OC)cc4)cc3OC)c(O)cc1)c(O)cc(O)c2	1	1	-17.090462	4.855134	100.14694	-40.449326	-13.938017	-24.074501	-17.090462
O1c2c(C(=O)C=C1c1cc(-c3c(O)c4c(OC(=CC4=O)c4ccc(OC)cc4)cc3OC)c(O)cc1)c(O)cc(O)c2	1	1	-17.088135	2.9898646	96.32547	-16.362965	-13.509189	-23.261082	-17.088135
O1c2c(C(=O)C=C1c1cc(-c3c(O)c4c(OC(=CC4=O)c4ccc(OC)cc4)cc3OC)c(O)cc1)c(O)cc(O)c2	1	1	-16.886469	3.1480396	90.548027	11.294826	-14.223692	-19.861216	-16.886469
O1c2c(C(=O)C=C1c1cc(-c3c(O)c4c(OC(=CC4=O)c4ccc(OC)cc4)cc3OC)c(O)cc1)c(O)cc(O)c2	1	1	-16.830519	3.7802391	103.34093	43.767902	-14.953416	-2.5759852	-16.830519
O1c2c(C(=O)C=C1c1cc(-c3c(O)c4c(OC(=CC4=O)c4ccc(OC)cc4)cc3OC)c(O)cc1)c(O)cc(O)c2	1	1	-15.262642	10.550811	88.334381	47.744999	-16.0767	-21.88369	-15.262642
O1c2c(C(=O)C=C1c1cc(-c3c(O)c4c(OC(=CC4=O)c4ccc(OC)cc4)cc3OC)c(O)cc1)c(O)cc(O)c2	1	1	-15.109346	1.9261887	157.93513	69.964478	-14.949347	147.46698	-15.109346
O1c2c(C(=O)C=C1c1cc(-c3c(O)c4c(OC(=CC4=O)c4ccc(OC)cc4)cc3OC)c(O)cc1)c(O)cc(O)c2	1	1	-15.031492	3.733654	104.62714	53.134705	-14.647046	0.63291538	-15.031492
O1c2c(C(=O)C=C1c1cc(-c3c(O)c4c(OC(=CC4=O)c4ccc(OC)cc4)cc3OC)c(O)cc1)c(O)cc(O)c2	1	1	-14.983337	2.8635974	87.78904	-10.635859	-14.186857	-20.921621	-14.983337
O1c2c(C(=O)C=C1c1cc(-c3c(O)c4c(OC(=CC4=O)c4ccc(OC)cc4)cc3OC)c(O)cc1)c(O)cc(O)c2	1	1	-14.929461	3.0060701	89.273415	-46.670589	-13.292372	-20.603064	-14.929461
O1c2c(C(=O)C=C1c1cc(-c3c(O)c4c(OC(=CC4=O)c4ccc(OC)cc4)cc3OC)c(O)cc1)c(O)cc(O)c2	1	1	-14.883581	3.2816482	156.38152	55.742203	-18.364439	272.77597	-14.883581
O1c2c(C(=O)C=C1c1cc(-c3c(O)c4c(OC(=CC4=O)c4ccc(OC)cc4)cc3OC)c(O)cc1)c(O)cc(O)c2	1	1	-14.803697	2.5223231	182.65149	27.24069	-13.73582	116.27144	-14.803697
O1c2c(C(=O)C=C1c1cc(-c3c(O)c4c(OC(=CC4=O)c4ccc(OC)cc4)cc3OC)c(O)cc1)c(O)cc(O)c2	1	1	-14.746408	4.8804288	99.496918	36.96035	-14.375596	-14.649801	-14.746408
O1c2c(C(=O)C=C1c1cc(-c3c(O)c4c(OC(=CC4=O)c4ccc(OC)cc4)cc3OC)c(O)cc1)c(O)cc(O)c2	1	1	-14.187746	3.6087952	91.277817	41.807636	-14.348834	-16.191288	-14.187746
O1c2c(C(=O)C=C1c1cc(-c3c(O)c4c(OC(=CC4=O)c4ccc(OC)cc4)cc3OC)c(O)cc1)c(O)cc(O)c2	1	1	-14.015475	2.0899355	91.628159	-8.3231287	-14.553116	-2.3907425	-14.015475
O1c2c(C(=O)C=C1c1cc(-c3c(O)c4c(OC(=CC4=O)c4ccc(OC)cc4)cc3OC)c(O)cc1)c(O)cc(O)c2	1	1	-13.911245	2.7288296	92.269989	-9.4167881	-14.588968	-1.6940724	-13.911245
O1c2c(C(=O)C=C1c1cc(-c3c(O)c4c(OC(=CC4=O)c4ccc(OC)cc4)cc3OC)c(O)cc1)c(O)cc(O)c2	1	1	-13.750596	2.6319122	102.86268	53.693253	-13.134212	1.8479075	-13.750596
O1c2c(C(=O)C=C1c1cc(-c3c(O)c4c(OC(=CC4=O)c4ccc(OC)cc4)cc3OC)c(O)cc1)c(O)cc(O)c2	1	1	-13.359007	3.1013336	91.588974	17.516037	-15.98615	-0.65646464	-13.359007
O1c2c(C(=O)C=C1c1cc(-c3c(O)c4c(OC(=CC4=O)c4ccc(OC)cc4)cc3OC)c(O)cc1)c(O)cc(O)c2	1	1	-13.060442	3.3165205	93.78746	51.313732	-15.298834	0.64874113	-13.060442
O1c2c(C(=O)C=C1c1cc(-c3c(O)c4c(OC(=CC4=O)c4ccc(OC)cc4)cc3OC)c(O)cc1)c(O)cc(O)c2	1	1	-12.335454	5.1618857	120.611	47.271126	-14.166161	149.10352	-12.335454
O1c2c(C(=O)C=C1c1cc(-c3c(O)c4c(OC(=CC4=O)c4ccc(OC)cc4)cc3OC)c(O)cc1)c(O)cc(O)c2	1	1	-11.404737	4.0347691	86.262741	71.036995	-13.174076	-25.304499	-11.404737
O1c2c(C(=O)C=C1c1cc(-c3c(O)c4c(OC(=CC4=O)c4ccc(OC)cc4)cc3OC)c(O)cc1)c(O)cc(O)c2	1	1	-11.26616	4.4829555	88.712646	42.559803	-14.986899	-13.36798	-11.26616
O1c2c(C(=O)C=C1c1cc(-c3c(O)c4c(OC(=CC4=O)c4ccc(OC)cc4)cc3OC)c(O)cc1)c(O)cc(O)c2	1	1	-9.2733507	6.2041478	90.060921	58.697807	-16.610407	-19.89809	-9.2733507
O1c2c(C(=O)C=C1c1cc(-c3c(O)c4c(OC(=CC4=O)c4ccc(OC)cc4)cc3OC)c(O)cc1)c(O)cc(O)c2	1	1	-8.3918762	3.3883162	89.790405	-18.622831	-13.332191	-22.659464	-8.3918762
O1c2c(C(=O)C=C1c1cc(-c3c(O)c4c(OC(=CC4=O)c4ccc(OC)cc4)cc3OC)c(O)cc1)c(O)cc(O)c2	1	1	-7.9590702	4.6711512	85.760323	62.64806	-13.289424	-19.56879	-7.9590702
O1c2c(C(=O)C=C1c1cc(-c3c(O)c4c(OC(=CC4=O)c4ccc(OC)cc4)cc3OC)c(O)cc1)c(O)cc(O)c2	1	1	-7.8601971	5.3714476	87.594231	49.695915	-13.404435	-14.142354	-7.8601971
O1c2c(C(=O)C=C1c1cc(-c3c(O)c4c(OC(=CC4=O)c4ccc(OC)cc4)cc3OC)c(O)cc1)c(O)cc(O)c2	1	1	-7.8105326	5.4517336	93.156326	46.899162	-16.048426	17.026428	-7.8105326
O1c2c(C(=O)C=C1c1cc(-c3c(O)c4c(OC(=CC4=O)c4ccc(OC)cc4)cc3OC)c(O)cc1)c(O)cc(O)c2	1	1	-7.5598965	3.6928086	88.481445	40.910931	-13.088025	-19.964958	-7.5598965
O1c2c(C(=O)C=C1c1cc(-c3c(O)c4c(OC(=CC4=O)c4ccc(OC)cc4)cc3OC)c(O)cc1)c(O)cc(O)c2	1	1	-7.2991757	4.6899829	95.239677	46.751064	-13.110655	17.315094	-7.2991757
O1c2c(C(=O)C=C1c1cc(-c3c(O)c4c(OC(=CC4=O)c4ccc(OC)cc4)cc3OC)c(O)cc1)c(O)cc(O)c2	1	1	-7.2862225	5.3257227	88.179497	26.928659	-13.413053	-18.390165	-7.2862225
O1c2c(C(=O)C=C1c1cc(-c3c(O)c4c(OC(=CC4=O)c4ccc(OC)cc4)cc3OC)c(O)cc1)c(O)cc(O)c2	1	1	-7.2233696	4.9555602	86.584015	5.0375805	-13.33172	-18.426342	-7.2233696
O1c2c(C(=O)C=C1c1cc(-c3c(O)c4c(OC(=CC4=O)c4ccc(OC)cc4)cc3OC)c(O)cc1)c(O)cc(O)c2	1	1	-6.956037	3.9974084	94.428413	56.445152	-15.033753	16.414801	-6.956037
O1c2c(C(=O)C=C1c1cc(-c3c(O)c4c(OC(=CC4=O)c4ccc(OC)cc4)cc3OC)c(O)cc1)c(O)cc(O)c2	1	1	-6.850101	3.351752	92.280823	11.260662	-13.847322	15.579556	-6.850101
O1c2c(C(=O)C=C1c1cc(-c3c(O)c4c(OC(=CC4=O)c4ccc(OC)cc4)cc3OC)c(O)cc1)c(O)cc(O)c2	1	1	-6.741415	4.3691468	92.262466	52.917194	-15.246293	16.23476	-6.741415
O1c2c(C(=O)C=C1c1cc(-c3c(O)c4c(OC(=CC4=O)c4ccc(OC)cc4)cc3OC)c(O)cc1)c(O)cc(O)c2	1	1	-5.7406244	4.9776592	86.830956	-17.014479	-16.448904	-19.340511	-5.7406244
O1c2c(C(=O)C=C1c1cc(-c3c(O)c4c(OC(=CC4=O)c4ccc(OC)cc4)cc3OC)c(O)cc1)c(O)cc(O)c2	1	1	-5.354176	6.1012621	86.238525	68.782356	-17.052408	-15.525893	-5.354176
O1c2c(C(=O)C=C1c1cc(-c3c(O)c4c(OC(=CC4=O)c4ccc(OC)cc4)cc3OC)c(O)cc1)c(O)cc(O)c2	1	1	-4.1921964	7.2368984	86.47403	-7.178051	-19.428589	-20.243504	-4.1921964
O1c2c(C(=O)C=C1c1cc(-c3c(O)c4c(OC(=CC4=O)c4ccc(OC)cc4)cc3OC)c(O)cc1)c(O)cc(O)c2	1	1	-3.6364162	9.6445522	86.435287	50.830574	-16.077209	-14.367144	-3.6364162
O1c2c(C(=O)C=C1c1cc(-c3c(O)c4c(OC(=CC4=O)c4ccc(OC)cc4)cc3OC)c(O)cc1)c(O)cc(O)c2	1	1	-3.4352899	8.1394596	95.713936	55.984753	-13.766059	-15.89086	-3.4352899
O1c2c(C(=O)C=C1c1cc(-c3c(O)c4c(OC(=CC4=O)c4ccc(OC)cc4)cc3OC)c(O)cc1)c(O)cc(O)c2	1	1	-3.1920581	6.7004495	94.270699	13.467483	-15.794689	-11.923424	-3.1920581
O1c2c(C(=O)C=C1c1cc(-c3c(O)c4c(OC(=CC4=O)c4ccc(OC)cc4)cc3OC)c(O)cc1)c(O)cc(O)c2	1	1	-2.9138451	8.2139816	87.885033	45.514252	-14.211353	-16.129259	-2.9138451
O1c2c(C(=O)C=C1c1cc(-c3c(O)c4c(OC(=CC4=O)c4ccc(OC)cc4)cc3OC)c(O)cc1)c(O)cc(O)c2	1	1	-2.5371048	7.393292	94.474464	66.46254	-14.950364	-8.5582991	-2.5371048
O1c2c(C(=O)C=C1c1cc(-c3c(O)c4c(OC(=CC4=O)c4ccc(OC)cc4)cc3OC)c(O)cc1)c(O)cc(O)c2	1	1	-1.4356209	11.010212	84.421028	45.56197	-13.245188	-15.804641	-1.4356209
O1c2c(C(=O)C=C1c1cc(-c3c(O)c4c(OC(=CC4=O)c4ccc(OC)cc4)cc3OC)c(O)cc1)c(O)cc(O)c2	1	1	-1.0283279	8.6690855	87.192726	37.314823	-13.470913	-11.744381	-1.0283279
O1c2c(C(=O)C=C1c1cc(-c3c(O)c4c(OC(=CC4=O)c4ccc(OC)cc4)cc3OC)c(O)cc1)c(O)cc(O)c2	1	1	-0.8958056	8.4487448	87.27578	-1.0920361	-13.645424	-12.941459	-0.8958056
O1c2c(C(=O)C=C1c1cc(-c3c(O)c4c(OC(=CC4=O)c4ccc(OC)cc4)cc3OC)c(O)cc1)c(O)cc(O)c2	1	1	-0.6264025	8.0136852	84.810913	19.456659	-13.556136	-14.16724	-0.6264025
O1c2c(C(=O)C=C1c1ccc(O)cc1)c(O)cc(O)c2-c1cc(ccc1O)[C@H]1Oc2c(C(=O)C1)c(O)cc(O)c2	1	2	-32.691376	2.0784993	100.11863	32.921291	-18.885445	53.215015	-32.691376
O1c2c(C(=O)C=C1c1ccc(O)cc1)c(O)cc(O)c2-c1cc(ccc1O)[C@H]1Oc2c(C(=O)C1)c(O)cc(O)c2	1	2	-32.329784	1.6269017	114.67616	38.148544	-21.24234	50.36842	-32.329784
O1c2c(C(=O)C=C1c1ccc(O)cc1)c(O)cc(O)c2-c1cc(ccc1O)[C@H]1Oc2c(C(=O)C1)c(O)cc(O)c2	1	2	-30.882935	2.7288911	92.26429	30.507734	-21.775896	24.27738	-30.882935
O1c2c(C(=O)C=C1c1ccc(O)cc1)c(O)cc(O)c2-c1cc(ccc1O)[C@H]1Oc2c(C(=O)C1)c(O)cc(O)c2	1	2	-30.628881	2.4730661	84.879356	46.056927	-17.550104	34.073265	-30.628881
O1c2c(C(=O)C=C1c1ccc(O)cc1)c(O)cc(O)c2-c1cc(ccc1O)[C@H]1Oc2c(C(=O)C1)c(O)cc(O)c2	1	2	-30.527594	1.7479032	105.02731	-0.61403877	-21.329451	49.055519	-30.527594
O1c2c(C(=O)C=C1c1ccc(O)cc1)c(O)cc(O)c2-c1cc(ccc1O)[C@H]1Oc2c(C(=O)C1)c(O)cc(O)c2	1	2	-30.361891	1.557619	107.50499	-23.253973	-21.192854	62.587769	-30.361891
O1c2c(C(=O)C=C1c1ccc(O)cc1)c(O)cc(O)c2-c1cc(ccc1O)[C@H]1Oc2c(C(=O)C1)c(O)cc(O)c2	1	2	-30.286861	2.4180746	87.405884	38.585857	-18.573746	48.181305	-30.286861
O1c2c(C(=O)C=C1c1ccc(O)cc1)c(O)cc(O)c2-c1cc(ccc1O)[C@H]1Oc2c(C(=O)C1)c(O)cc(O)c2	1	2	-30.028601	2.2866139	83.925201	13.973197	-17.377832	57.338802	-30.028601
O1c2c(C(=O)C=C1c1ccc(O)cc1)c(O)cc(O)c2-c1cc(ccc1O)[C@H]1Oc2c(C(=O)C1)c(O)cc(O)c2	1	2	-28.576588	2.7114174	81.640068	39.876083	-18.577333	5.636816	-28.576588
O1c2c(C(=O)C=C1c1ccc(O)cc1)c(O)cc(O)c2-c1cc(ccc1O)[C@H]1Oc2c(C(=O)C1)c(O)cc(O)c2	1	2	-28.545708	2.257154	85.671516	-16.408905	-20.617697	20.716331	-28.545708
O1c2c(C(=O)C=C1c1ccc(O)cc1)c(O)cc(O)c2-c1cc(ccc1O)[C@H]1Oc2c(C(=O)C1)c(O)cc(O)c2	1	2	-28.37356	2.1181355	84.339592	39.046482	-17.99202	17.36054	-28.37356
O1c2c(C(=O)C=C1c1ccc(O)cc1)c(O)cc(O)c2-c1cc(ccc1O)[C@H]1Oc2c(C(=O)C1)c(O)cc(O)c2	1	2	-28.11788	3.2289429	81.86586	46.558308	-20.913355	-18.375031	-28.11788
O1c2c(C(=O)C=C1c1ccc(O)cc1)c(O)cc(O)c2-c1cc(ccc1O)[C@H]1Oc2c(C(=O)C1)c(O)cc(O)c2	1	2	-27.705896	2.673686	110.77053	17.132149	-20.520477	28.029163	-27.705896
O1c2c(C(=O)C=C1c1ccc(O)cc1)c(O)cc(O)c2-c1cc(ccc1O)[C@H]1Oc2c(C(=O)C1)c(O)cc(O)c2	1	2	-27.506746	2.5115299	168.29663	41.854156	-18.400648	187.04694	-27.506746
O1c2c(C(=O)C=C1c1ccc(O)cc1)c(O)cc(O)c2-c1cc(ccc1O)[C@H]1Oc2c(C(=O)C1)c(O)cc(O)c2	1	2	-27.427525	4.8908195	65.11731	43.638409	-18.720673	-12.387995	-27.427525
O1c2c(C(=O)C=C1c1ccc(O)cc1)c(O)cc(O)c2-c1cc(ccc1O)[C@H]1Oc2c(C(=O)C1)c(O)cc(O)c2	1	2	-27.302794	4.1199002	61.19286	43.786964	-18.819977	-11.934131	-27.302794
O1c2c(C(=O)C=C1c1ccc(O)cc1)c(O)cc(O)c2-c1cc(ccc1O)[C@H]1Oc2c(C(=O)C1)c(O)cc(O)c2	1	2	-27.272106	2.331723	75.911964	5.7435646	-20.528183	30.75309	-27.272106
O1c2c(C(=O)C=C1c1ccc(O)cc1)c(O)cc(O)c2-c1cc(ccc1O)[C@H]1Oc2c(C(=O)C1)c(O)cc(O)c2	1	2	-27.179058	5.2793493	60.909317	-40.643787	-18.439199	-10.788344	-27.179058
O1c2c(C(=O)C=C1c1ccc(O)cc1)c(O)cc(O)c2-c1cc(ccc1O)[C@H]1Oc2c(C(=O)C1)c(O)cc(O)c2	1	2	-27.141911	3.1624165	66.472702	26.197176	-21.119255	-7.8209629	-27.141911
O1c2c(C(=O)C=C1c1ccc(O)cc1)c(O)cc(O)c2-c1cc(ccc1O)[C@H]1Oc2c(C(=O)C1)c(O)cc(O)c2	1	2	-27.049377	1.7701334	120.62901	43.233765	-20.913826	107.32244	-27.049377
O1c2c(C(=O)C=C1c1ccc(O)cc1)c(O)cc(O)c2-c1cc(ccc1O)[C@H]1Oc2c(C(=O)C1)c(O)cc(O)c2	1	2	-27.040466	2.7534313	111.44785	31.835135	-21.144226	68.926125	-27.040466
O1c2c(C(=O)C=C1c1ccc(O)cc1)c(O)cc(O)c2-c1cc(ccc1O)[C@H]1Oc2c(C(=O)C1)c(O)cc(O)c2	1	2	-26.918852	2.2945938	95.191597	39.047379	-21.421194	86.203529	-26.918852
O1c2c(C(=O)C=C1c1ccc(O)cc1)c(O)cc(O)c2-c1cc(ccc1O)[C@H]1Oc2c(C(=O)C1)c(O)cc(O)c2	1	2	-26.795729	2.8104103	201.53966	43.562191	-17.9326	188.15932	-26.795729
O1c2c(C(=O)C=C1c1ccc(O)cc1)c(O)cc(O)c2-c1cc(ccc1O)[C@H]1Oc2c(C(=O)C1)c(O)cc(O)c2	1	2	-26.531252	2.3001628	109.42906	37.484798	-18.264845	69.166069	-26.531252
O1c2c(C(=O)C=C1c1ccc(O)cc1)c(O)cc(O)c2-c1cc(ccc1O)[C@H]1Oc2c(C(=O)C1)c(O)cc(O)c2	1	2	-26.434319	5.0446658	62.976246	10.694942	-20.126228	-11.729808	-26.434319
O1c2c(C(=O)C=C1c1ccc(O)cc1)c(O)cc(O)c2-c1cc(ccc1O)[C@H]1Oc2c(C(=O)C1)c(O)cc(O)c2	1	2	-26.422997	4.1127362	60.738026	30.517426	-17.615555	-11.553489	-26.422997
O1c2c(C(=O)C=C1c1ccc(O)cc1)c(O)cc(O)c2-c1cc(ccc1O)[C@H]1Oc2c(C(=O)C1)c(O)cc(O)c2	1	2	-26.371389	2.414984	58.221226	30.457209	-17.339703	-12.896072	-26.371389
O1c2c(C(=O)C=C1c1ccc(O)cc1)c(O)cc(O)c2-c1cc(ccc1O)[C@H]1Oc2c(C(=O)C1)c(O)cc(O)c2	1	2	-26.358343	2.9722791	128.84372	46.847591	-20.128338	34.151112	-26.358343
O1c2c(C(=O)C=C1c1ccc(O)cc1)c(O)cc(O)c2-c1cc(ccc1O)[C@H]1Oc2c(C(=O)C1)c(O)cc(O)c2	1	2	-26.324633	2.109117	99.444458	39.247929	-19.836216	61.832466	-26.324633
O1c2c(C(=O)C=C1c1ccc(O)cc1)c(O)cc(O)c2-c1cc(ccc1O)[C@H]1Oc2c(C(=O)C1)c(O)cc(O)c2	1	2	-26.232412	1.8826563	89.920975	-3.8384199	-20.653246	47.013023	-26.232412
O1c2c(C(=O)C=C1c1ccc(O)cc1)c(O)cc(O)c2-c1cc(ccc1O)[C@H]1Oc2c(C(=O)C1)c(O)cc(O)c2	1	2	-26.171892	1.7597194	63.955803	42.037102	-19.0846	32.986897	-26.171892
O1c2c(C(=O)C=C1c1ccc(O)cc1)c(O)cc(O)c2-c1cc(ccc1O)[C@H]1Oc2c(C(=O)C1)c(O)cc(O)c2	1	2	-26.170839	1.3902044	124.63988	33.956455	-18.572857	245.48904	-26.170839
O1c2c(C(=O)C=C1c1ccc(O)cc1)c(O)cc(O)c2-c1cc(ccc1O)[C@H]1Oc2c(C(=O)C1)c(O)cc(O)c2	1	2	-26.14945	2.3471098	73.551384	-56.359917	-20.143711	14.037068	-26.14945
O1c2c(C(=O)C=C1c1ccc(O)cc1)c(O)cc(O)c2-c1cc(ccc1O)[C@H]1Oc2c(C(=O)C1)c(O)cc(O)c2	1	2	-26.078373	4.4222007	86.951187	7.5557256	-18.788088	-17.555496	-26.078373
O1c2c(C(=O)C=C1c1ccc(O)cc1)c(O)cc(O)c2-c1cc(ccc1O)[C@H]1Oc2c(C(=O)C1)c(O)cc(O)c2	1	2	-26.064157	2.7895741	110.52586	42.435757	-21.975142	114.95127	-26.064157
O1c2c(C(=O)C=C1c1ccc(O)cc1)c(O)cc(O)c2-c1cc(ccc1O)[C@H]1Oc2c(C(=O)C1)c(O)cc(O)c2	1	2	-26.011349	2.877878	159.27925	31.839478	-19.246788	267.00134	-26.011349
O1c2c(C(=O)C=C1c1ccc(O)cc1)c(O)cc(O)c2-c1cc(ccc1O)[C@H]1Oc2c(C(=O)C1)c(O)cc(O)c2	1	2	-25.876217	1.9822743	97.847725	31.718897	-21.122276	61.012707	-25.876217
O1c2c(C(=O)C=C1c1ccc(O)cc1)c(O)cc(O)c2-c1cc(ccc1O)[C@H]1Oc2c(C(=O)C1)c(O)cc(O)c2	1	2	-25.812202	2.3053544	65.519806	32.978176	-18.915804	31.310823	-25.812202
O1c2c(C(=O)C=C1c1ccc(O)cc1)c(O)cc(O)c2-c1cc(ccc1O)[C@H]1Oc2c(C(=O)C1)c(O)cc(O)c2	1	2	-25.733892	2.2477734	145.65375	21.601357	-17.809353	264.4632	-25.733892
O1c2c(C(=O)C=C1c1ccc(O)cc1)c(O)cc(O)c2-c1cc(ccc1O)[C@H]1Oc2c(C(=O)C1)c(O)cc(O)c2	1	2	-25.731482	2.7659407	107.85208	40.324352	-16.899141	79.167831	-25.731482
O1c2c(C(=O)C=C1c1ccc(O)cc1)c(O)cc(O)c2-c1cc(ccc1O)[C@H]1Oc2c(C(=O)C1)c(O)cc(O)c2	1	2	-25.305645	1.7040545	102.36904	26.953285	-20.562319	105.51416	-25.305645
O1c2c(C(=O)C=C1c1ccc(O)cc1)c(O)cc(O)c2-c1cc(ccc1O)[C@H]1Oc2c(C(=O)C1)c(O)cc(O)c2	1	2	-24.94388	2.2548616	138.40587	41.772717	-18.364553	94.064453	-24.94388
O1c2c(C(=O)C=C1c1ccc(O)cc1)c(O)cc(O)c2-c1cc(ccc1O)[C@H]1Oc2c(C(=O)C1)c(O)cc(O)c2	1	2	-24.808886	3.0321732	83.461525	25.951777	-20.090639	33.937775	-24.808886
O1c2c(C(=O)C=C1c1ccc(O)cc1)c(O)cc(O)c2-c1cc(ccc1O)[C@H]1Oc2c(C(=O)C1)c(O)cc(O)c2	1	2	-23.61566	2.9352336	160.38995	32.469936	-18.358976	138.01994	-23.61566
O1c2c(C(=O)C=C1c1ccc(O)cc1)c(O)cc(O)c2-c1cc(ccc1O)[C@H]1Oc2c(C(=O)C1)c(O)cc(O)c2	1	2	-23.475153	1.9620923	118.79783	36.641766	-18.513811	92.350304	-23.475153
O1c2c(C(=O)C=C1c1ccc(O)cc1)c(O)cc(O)c2-c1cc(ccc1O)[C@H]1Oc2c(C(=O)C1)c(O)cc(O)c2	1	2	-23.082117	2.8361714	103.88595	43.649544	-17.52948	30.614408	-23.082117
O1c2c(C(=O)C=C1c1ccc(O)cc1)c(O)cc(O)c2-c1cc(ccc1O)[C@H]1Oc2c(C(=O)C1)c(O)cc(O)c2	1	2	-22.763338	2.0728652	107.04427	41.090408	-18.185694	79.259354	-22.763338
O1c2c(C(=O)C=C1c1ccc(O)cc1)c(O)cc(O)c2-c1cc(ccc1O)[C@H]1Oc2c(C(=O)C1)c(O)cc(O)c2	1	2	-18.56234	1.7511818	58.572037	-38.988663	-17.278551	11.624763	-18.56234
O1c2c(C(=O)C=C1c1ccc(O)cc1)c(O)cc(O)c2-c1cc(ccc1O)[C@H]1Oc2c(C(=O)C1)c(O)cc(O)c2	1	2	-18.18955	2.82166	52.938068	-2.8429761	-16.936024	-1.4863518	-18.18955
O1c2c(C(=O)C=C1c1ccc(O)cc1)c(O)cc(O)c2-c1cc(ccc1O)[C@H]1Oc2c(C(=O)C1)c(O)cc(O)c2	1	2	-17.479816	2.2790158	52.469158	-101.83781	-17.448984	-1.6859164	-17.479816
O1c2c(C(=O)C=C1c1ccc(O)cc1)c(O)cc(O)c2-c1cc(ccc1O)[C@H]1Oc2c(C(=O)C1)c(O)cc(O)c2	1	2	-17.268152	2.5450914	113.25466	15.496055	-17.723511	145.32639	-17.268152
O1c2c(C(=O)C=C1c1ccc(O)cc1)c(O)cc(O)c2-c1cc(ccc1O)[C@H]1Oc2c(C(=O)C1)c(O)cc(O)c2	1	2	-17.253681	2.3153677	52.364086	-37.621353	-16.644398	-13.460196	-17.253681
O1c2c(C(=O)C=C1c1ccc(O)cc1)c(O)cc(O)c2-c1cc(ccc1O)[C@H]1Oc2c(C(=O)C1)c(O)cc(O)c2	1	2	-16.911211	3.4040606	118.34906	38.030575	-16.634102	100.26518	-16.911211
O1c2c(C(=O)C=C1c1ccc(O)cc1)c(O)cc(O)c2-c1cc(ccc1O)[C@H]1Oc2c(C(=O)C1)c(O)cc(O)c2	1	2	-16.57015	3.3423116	68.654419	-28.247644	-16.590919	-14.263804	-16.57015
O1c2c(C(=O)C=C1c1ccc(O)cc1)c(O)cc(O)c2-c1cc(ccc1O)[C@H]1Oc2c(C(=O)C1)c(O)cc(O)c2	1	2	-14.966084	2.3922148	64.413063	-21.0235	-18.2409	-2.9509547	-14.966084
O1c2c(C(=O)C=C1c1ccc(O)cc1)c(O)cc(O)c2-c1cc(ccc1O)[C@H]1Oc2c(C(=O)C1)c(O)cc(O)c2	1	2	-14.888725	2.4675083	50.983307	-59.622265	-17.227985	-10.85861	-14.888725
O1c2c(C(=O)C=C1c1ccc(O)cc1)c(O)cc(O)c2-c1cc(ccc1O)[C@H]1Oc2c(C(=O)C1)c(O)cc(O)c2	1	2	-14.298079	2.9298592	63.591858	-37.529793	-18.142542	-11.080933	-14.298079
O1c2c(C(=O)C=C1c1ccc(O)cc1)c(O)cc(O)c2-c1cc(ccc1O)[C@H]1Oc2c(C(=O)C1)c(O)cc(O)c2	1	2	-8.2180948	5.7652688	45.800011	-31.506506	-16.93005	-21.141417	-8.2180948
O1c2c(C(=O)C=C1c1ccc(O)cc1)c(O)cc(O)c2-c1cc(ccc1O)[C@H]1Oc2c(C(=O)C1)c(O)cc(O)c2	1	2	-8.0991468	7.6313725	46.1003	36.758369	-17.810375	-17.682161	-8.0991468
O1c2c(C(=O)C=C1c1ccc(O)cc1)c(O)cc(O)c2-c1cc(ccc1O)[C@H]1Oc2c(C(=O)C1)c(O)cc(O)c2	1	2	-7.6940837	7.2865877	43.227573	5.1305733	-18.205776	-18.578598	-7.6940837
Oc1ccc(cc1)-c1ccc(CO)c(C#Cc2ccc(O)cc2)c1\C(=C\1/C=CC(=O)C=C/1)\c1ccc(O)cc1	1	3	-27.785034	3.1540868	180.7101	81.011581	-16.910864	90.58419	-27.785034
Oc1ccc(cc1)-c1ccc(CO)c(C#Cc2ccc(O)cc2)c1\C(=C\1/C=CC(=O)C=C/1)\c1ccc(O)cc1	1	3	-27.764559	2.7754478	174.23154	86.736099	-16.030769	83.875542	-27.764559
Oc1ccc(cc1)-c1ccc(CO)c(C#Cc2ccc(O)cc2)c1\C(=C\1/C=CC(=O)C=C/1)\c1ccc(O)cc1	1	3	-26.798044	2.0877843	307.73538	72.942322	-16.514811	94.478973	-26.798044
Oc1ccc(cc1)-c1ccc(CO)c(C#Cc2ccc(O)cc2)c1\C(=C\1/C=CC(=O)C=C/1)\c1ccc(O)cc1	1	3	-26.452385	2.7667835	98.303383	52.638966	-17.878441	35.722622	-26.452385
Oc1ccc(cc1)-c1ccc(CO)c(C#Cc2ccc(O)cc2)c1\C(=C\1/C=CC(=O)C=C/1)\c1ccc(O)cc1	1	3	-26.274118	1.6310346	116.47649	65.418312	-21.263199	55.326057	-26.274118
Oc1ccc(cc1)-c1ccc(CO)c(C#Cc2ccc(O)cc2)c1\C(=C\1/C=CC(=O)C=C/1)\c1ccc(O)cc1	1	3	-26.208504	1.9452962	177.68182	79.960121	-22.542679	206.77165	-26.208504
Oc1ccc(cc1)-c1ccc(CO)c(C#Cc2ccc(O)cc2)c1\C(=C\1/C=CC(=O)C=C/1)\c1ccc(O)cc1	1	3	-26.199598	2.3942478	104.86093	49.845654	-23.677326	42.549221	-26.199598
Oc1ccc(cc1)-c1ccc(CO)c(C#Cc2ccc(O)cc2)c1\C(=C\1/C=CC(=O)C=C/1)\c1ccc(O)cc1	1	3	-26.180563	2.1882536	118.36626	84.352715	-20.512299	45.099796	-26.180563
Oc1ccc(cc1)-c1ccc(CO)c(C#Cc2ccc(O)cc2)c1\C(=C\1/C=CC(=O)C=C/1)\c1ccc(O)cc1	1	3	-25.98341	2.4872005	203.1333	87.318947	-19.254126	183.55829	-25.98341
Oc1ccc(cc1)-c1ccc(CO)c(C#Cc2ccc(O)cc2)c1\C(=C\1/C=CC(=O)C=C/1)\c1ccc(O)cc1	1	3	-25.96911	3.0928068	108.4714	35.940701	-19.276817	57.804165	-25.96911
Oc1ccc(cc1)-c1ccc(CO)c(C#Cc2ccc(O)cc2)c1\C(=C\1/C=CC(=O)C=C/1)\c1ccc(O)cc1	1	3	-25.819098	2.0694678	208.61086	89.012787	-18.460989	205.80864	-25.819098
Oc1ccc(cc1)-c1ccc(CO)c(C#Cc2ccc(O)cc2)c1\C(=C\1/C=CC(=O)C=C/1)\c1ccc(O)cc1	1	3	-25.653446	4.3344045	94.038223	83.100273	-18.625875	40.160507	-25.653446
Oc1ccc(cc1)-c1ccc(CO)c(C#Cc2ccc(O)cc2)c1\C(=C\1/C=CC(=O)C=C/1)\c1ccc(O)cc1	1	3	-25.625051	1.7378706	95.029633	76.618744	-15.396187	40.774792	-25.625051
Oc1ccc(cc1)-c1ccc(CO)c(C#Cc2ccc(O)cc2)c1\C(=C\1/C=CC(=O)C=C/1)\c1ccc(O)cc1	1	3	-25.604574	1.8705565	168.09621	90.67868	-19.899994	71.105614	-25.604574
Oc1ccc(cc1)-c1ccc(CO)c(C#Cc2ccc(O)cc2)c1\C(=C\1/C=CC(=O)C=C/1)\c1ccc(O)cc1	1	3	-25.470156	2.5467415	117.57745	81.023216	-20.223455	50.990952	-25.470156
Oc1ccc(cc1)-c1ccc(CO)c(C#Cc2ccc(O)cc2)c1\C(=C\1/C=CC(=O)C=C/1)\c1ccc(O)cc1	1	3	-25.393181	1.4157364	102.28081	24.879929	-21.152275	42.560219	-25.393181
Oc1ccc(cc1)-c1ccc(CO)c(C#Cc2ccc(O)cc2)c1\C(=C\1/C=CC(=O)C=C/1)\c1ccc(O)cc1	1	3	-25.31238	2.8801129	207.87061	74.085464	-17.408524	71.563171	-25.31238
Oc1ccc(cc1)-c1ccc(CO)c(C#Cc2ccc(O)cc2)c1\C(=C\1/C=CC(=O)C=C/1)\c1ccc(O)cc1	1	3	-25.263687	1.674868	131.82413	74.242653	-19.432856	70.745949	-25.263687
Oc1ccc(cc1)-c1ccc(CO)c(C#Cc2ccc(O)cc2)c1\C(=C\1/C=CC(=O)C=C/1)\c1ccc(O)cc1	1	3	-25.233564	1.5454955	183.84135	45.958858	-23.595984	202.1817	-25.233564
Oc1ccc(cc1)-c1ccc(CO)c(C#Cc2ccc(O)cc2)c1\C(=C\1/C=CC(=O)C=C/1)\c1ccc(O)cc1	1	3	-25.22917	1.3237188	233.78032	82.557228	-19.961752	379.28998	-25.22917
Oc1ccc(cc1)-c1ccc(CO)c(C#Cc2ccc(O)cc2)c1\C(=C\1/C=CC(=O)C=C/1)\c1ccc(O)cc1	1	3	-25.222578	2.1459816	133.90172	69.772606	-19.295923	75.135864	-25.222578
Oc1ccc(cc1)-c1ccc(CO)c(C#Cc2ccc(O)cc2)c1\C(=C\1/C=CC(=O)C=C/1)\c1ccc(O)cc1	1	3	-25.037216	2.3488591	143.381	63.351944	-21.824751	110.31253	-25.037216
Oc1ccc(cc1)-c1ccc(CO)c(C#Cc2ccc(O)cc2)c1\C(=C\1/C=CC(=O)C=C/1)\c1ccc(O)cc1	1	3	-24.981369	1.9199679	226.17387	83.916214	-20.590233	156.16426	-24.981369
Oc1ccc(cc1)-c1ccc(CO)c(C#Cc2ccc(O)cc2)c1\C(=C\1/C=CC(=O)C=C/1)\c1ccc(O)cc1	1	3	-24.839991	4.6280875	88.05188	61.109158	-16.857141	47.031425	-24.839991
Oc1ccc(cc1)-c1ccc(CO)c(C#Cc2ccc(O)cc2)c1\C(=C\1/C=CC(=O)C=C/1)\c1ccc(O)cc1	1	3	-24.776331	2.2409525	203.21703	73.562309	-18.13773	202.94911	-24.776331
Oc1ccc(cc1)-c1ccc(CO)c(C#Cc2ccc(O)cc2)c1\C(=C\1/C=CC(=O)C=C/1)\c1ccc(O)cc1	1	3	-24.677475	1.5903575	94.094154	89.675705	-18.841898	75.296768	-24.677475
Oc1ccc(cc1)-c1ccc(CO)c(C#Cc2ccc(O)cc2)c1\C(=C\1/C=CC(=O)C=C/1)\c1ccc(O)cc1	1	3	-24.588711	1.7618387	140.73993	76.735893	-16.966719	197.35443	-24.588711
Oc1ccc(cc1)-c1ccc(CO)c(C#Cc2ccc(O)cc2)c1\C(=C\1/C=CC(=O)C=C/1)\c1ccc(O)cc1	1	3	-24.491983	2.1718638	121.03394	65.429832	-15.982655	23.909321	-24.491983
Oc1ccc(cc1)-c1ccc(CO)c(C#Cc2ccc(O)cc2)c1\C(=C\1/C=CC(=O)C=C/1)\c1ccc(O)cc1	1	3	-24.327232	2.361686	156.68321	83.244736	-21.440569	195.03159	-24.327232
Oc1ccc(cc1)-c1ccc(CO)c(C#Cc2ccc(O)cc2)c1\C(=C\1/C=CC(=O)C=C/1)\c1ccc(O)cc1	1	3	-23.916771	2.0262725	143.41544	46.863762	-14.178653	75.88205	-23.916771
Oc1ccc(cc1)-c1ccc(CO)c(C#Cc2ccc(O)cc2)c1\C(=C\1/C=CC(=O)C=C/1)\c1ccc(O)cc1	1	3	-23.587063	2.2091951	171.61055	73.601372	-19.40556	195.35182	-23.587063
Oc1ccc(cc1)-c1ccc(CO)c(C#Cc2ccc(O)cc2)c1\C(=C\1/C=CC(=O)C=C/1)\c1ccc(O)cc1	1	3	-23.378914	3.1179461	129.1664	82.98745	-17.879299	235.61578	-23.378914
Oc1ccc(cc1)-c1ccc(CO)c(C#Cc2ccc(O)cc2)c1\C(=C\1/C=CC(=O)C=C/1)\c1ccc(O)cc1	1	3	-23.366602	2.1612306	162.49489	88.723465	-18.884184	72.842636	-23.366602
Oc1ccc(cc1)-c1ccc(CO)c(C#Cc2ccc(O)cc2)c1\C(=C\1/C=CC(=O)C=C/1)\c1ccc(O)cc1	1	3	-23.296284	1.8174675	242.79718	81.218796	-15.566652	331.72278	-23.296284
Oc1ccc(cc1)-c1ccc(CO)c(C#Cc2ccc(O)cc2)c1\C(=C\1/C=CC(=O)C=C/1)\c1ccc(O)cc1	1	3	-23.250834	2.0250535	123.11211	84.732147	-17.175486	152.61119	-23.250834
Oc1ccc(cc1)-c1ccc(CO)c(C#Cc2ccc(O)cc2)c1\C(=C\1/C=CC(=O)C=C/1)\c1ccc(O)cc1	1	3	-23.194925	0.97342151	133.87611	26.994688	-23.78364	100.80027	-23.194925
Oc1ccc(cc1)-c1ccc(CO)c(C#Cc2ccc(O)cc2)c1\C(=C\1/C=CC(=O)C=C/1)\c1ccc(O)cc1	1	3	-23.090023	1.5194677	126.62074	71.203812	-16.871563	151.66994	-23.090023
Oc1ccc(cc1)-c1ccc(CO)c(C#Cc2ccc(O)cc2)c1\C(=C\1/C=CC(=O)C=C/1)\c1ccc(O)cc1	1	3	-23.009113	1.929064	129.94942	37.07748	-15.705784	80.370316	-23.009113
Oc1ccc(cc1)-c1ccc(CO)c(C#Cc2ccc(O)cc2)c1\C(=C\1/C=CC(=O)C=C/1)\c1ccc(O)cc1	1	3	-22.745783	2.0959847	119.18239	64.709129	-13.836049	90.343933	-22.745783
Oc1ccc(cc1)-c1ccc(CO)c(C#Cc2ccc(O)cc2)c1\C(=C\1/C=CC(=O)C=C/1)\c1ccc(O)cc1	1	3	-22.709097	2.1634424	143.37523	61.02396	-14.196205	78.303146	-22.709097
Oc1ccc(cc1)-c1ccc(CO)c(C#Cc2ccc(O)cc2)c1\C(=C\1/C=CC(=O)C=C/1)\c1ccc(O)cc1	1	3	-22.421246	1.8495295	147.76001	78.495621	-15.817361	69.64576	-22.421246
Oc1ccc(cc1)-c1ccc(CO)c(C#Cc2ccc(O)cc2)c1\C(=C\1/C=CC(=O)C=C/1)\c1ccc(O)cc1	1	3	-22.394903	1.8426341	257.59387	85.802872	-18.580969	745.74866	-22.394903
Oc1ccc(cc1)-c1ccc(CO)c(C#Cc2ccc(O)cc2)c1\C(=C\1/C=CC(=O)C=C/1)\c1ccc(O)cc1	1	3	-22.355644	2.4094996	179.51035	87.597885	-15.14011	109.68085	-22.355644
Oc1ccc(cc1)-c1ccc(CO)c(C#Cc2ccc(O)cc2)c1\C(=C\1/C=CC(=O)C=C/1)\c1ccc(O)cc1	1	3	-22.352917	2.9069281	155.66612	84.46109	-16.560619	205.73756	-22.352917
Oc1ccc(cc1)-c1ccc(CO)c(C#Cc2ccc(O)cc2)c1\C(=C\1/C=CC(=O)C=C/1)\c1ccc(O)cc1	1	3	-22.091454	1.8165493	144.08009	88.411942	-15.907032	70.191559	-22.091454
Oc1ccc(cc1)-c1ccc(CO)c(C#Cc2ccc(O)cc2)c1\C(=C\1/C=CC(=O)C=C/1)\c1ccc(O)cc1	1	3	-21.922806	2.885829	175.60124	88.118317	-14.236866	179.83951	-21.922806
Oc1ccc(cc1)-c1ccc(CO)c(C#Cc2ccc(O)cc2)c1\C(=C\1/C=CC(=O)C=C/1)\c1ccc(O)cc1	1	3	-21.719427	2.3386786	219.15488	67.670906	-17.59227	269.23984	-21.719427
Oc1ccc(cc1)-c1ccc(CO)c(C#Cc2ccc(O)cc2)c1\C(=C\1/C=CC(=O)C=C/1)\c1ccc(O)cc1	1	3	-21.513834	1.7329618	137.89369	86.33815	-17.82172	237.65845	-21.513834
Oc1ccc(cc1)-c1ccc(CO)c(C#Cc2ccc(O)cc2)c1\C(=C\1/C=CC(=O)C=C/1)\c1ccc(O)cc1	1	3	-20.69902	2.0445304	174.3154	57.540489	-15.956739	96.504684	-20.69902
Oc1ccc(cc1)-c1ccc(CO)c(C#Cc2ccc(O)cc2)c1\C(=C\1/C=CC(=O)C=C/1)\c1ccc(O)cc1	1	3	-20.453587	1.8530045	147.82744	30.606516	-20.690825	111.04425	-20.453587
Oc1ccc(cc1)-c1ccc(CO)c(C#Cc2ccc(O)cc2)c1\C(=C\1/C=CC(=O)C=C/1)\c1ccc(O)cc1	1	3	-20.389767	1.9509099	130.68462	50.047623	-17.762259	81.647125	-20.389767
Oc1ccc(cc1)-c1ccc(CO)c(C#Cc2ccc(O)cc2)c1\C(=C\1/C=CC(=O)C=C/1)\c1ccc(O)cc1	1	3	-20.267645	3.1938138	130.14005	71.748039	-19.271843	55.915337	-20.267645
Oc1ccc(cc1)-c1ccc(CO)c(C#Cc2ccc(O)cc2)c1\C(=C\1/C=CC(=O)C=C/1)\c1ccc(O)cc1	1	3	-20.257887	2.5517626	129.18469	32.519272	-17.606598	51.696815	-20.257887
Oc1ccc(cc1)-c1ccc(CO)c(C#Cc2ccc(O)cc2)c1\C(=C\1/C=CC(=O)C=C/1)\c1ccc(O)cc1	1	3	-20.248611	2.133678	129.52277	57.511227	-14.520073	53.574265	-20.248611
Oc1ccc(cc1)-c1ccc(CO)c(C#Cc2ccc(O)cc2)c1\C(=C\1/C=CC(=O)C=C/1)\c1ccc(O)cc1	1	3	-20.240425	2.2693157	129.69002	32.905689	-14.487028	52.085007	-20.240425
Oc1ccc(cc1)-c1ccc(CO)c(C#Cc2ccc(O)cc2)c1\C(=C\1/C=CC(=O)C=C/1)\c1ccc(O)cc1	1	3	-20.162151	2.5769432	146.83276	7.6591291	-16.780252	66.928596	-20.162151
Oc1ccc(cc1)-c1ccc(CO)c(C#Cc2ccc(O)cc2)c1\C(=C\1/C=CC(=O)C=C/1)\c1ccc(O)cc1	1	3	-20.155512	2.3305964	230.42587	54.105576	-18.282597	97.574554	-20.155512
Oc1ccc(cc1)-c1ccc(CO)c(C#Cc2ccc(O)cc2)c1\C(=C\1/C=CC(=O)C=C/1)\c1ccc(O)cc1	1	3	-20.150873	2.0858798	119.70978	35.175041	-16.463863	56.678749	-20.150873
Oc1ccc(cc1)-c1ccc(CO)c(C#Cc2ccc(O)cc2)c1\C(=C\1/C=CC(=O)C=C/1)\c1ccc(O)cc1	1	3	-20.133503	1.9168251	126.83964	69.966904	-16.106947	79.95993	-20.133503
Oc1ccc(cc1)-c1ccc(CO)c(C#Cc2ccc(O)cc2)c1\C(=C\1/C=CC(=O)C=C/1)\c1ccc(O)cc1	1	3	-20.128662	2.8729208	119.69807	60.029633	-14.311244	55.232048	-20.128662
Oc1ccc(cc1)-c1ccc(CO)c(C#Cc2ccc(O)cc2)c1\C(=C\1/C=CC(=O)C=C/1)\c1ccc(O)cc1	1	3	-20.092831	1.7428324	145.46935	74.590866	-13.598819	87.463799	-20.092831
Oc1ccc(cc1)-c1ccc(CO)c(C#Cc2ccc(O)cc2)c1\C(=C\1/C=CC(=O)C=C/1)\c1ccc(O)cc1	1	3	-20.021347	1.6830385	128.67992	64.396889	-13.756211	80.43457	-20.021347
Oc1ccc(cc1)-c1ccc(CO)c(C#Cc2ccc(O)cc2)c1\C(=C\1/C=CC(=O)C=C/1)\c1ccc(O)cc1	1	3	-20.013868	1.9166473	161.01204	46.145947	-19.134087	103.33016	-20.013868
Oc1ccc(cc1)-c1ccc(CO)c(C#Cc2ccc(O)cc2)c1\C(=C\1/C=CC(=O)C=C/1)\c1ccc(O)cc1	1	3	-19.320848	2.5900023	126.64159	26.642641	-15.977669	58.985249	-19.320848
Oc1ccc(cc1)-c1ccc(CO)c(C#Cc2ccc(O)cc2)c1\C(=C\1/C=CC(=O)C=C/1)\c1ccc(O)cc1	1	3	-19.290989	2.3299444	129.68869	85.462837	-15.288135	57.929428	-19.290989
Oc1ccc(cc1)-c1ccc(CO)c(C#Cc2ccc(O)cc2)c1\C(=C\1/C=CC(=O)C=C/1)\c1ccc(O)cc1	1	3	-19.273375	2.0853717	122.31989	42.701283	-15.152785	35.426044	-19.273375
Oc1ccc(cc1)-c1ccc(CO)c(C#Cc2ccc(O)cc2)c1\C(=C\1/C=CC(=O)C=C/1)\c1ccc(O)cc1	1	3	-19.261452	3.3259454	122.08791	72.8936	-16.204807	35.073029	-19.261452
Oc1ccc(cc1)-c1ccc(CO)c(C#Cc2ccc(O)cc2)c1\C(=C\1/C=CC(=O)C=C/1)\c1ccc(O)cc1	1	3	-19.231998	2.359309	130.09224	52.586517	-15.092949	55.616158	-19.231998
Oc1ccc(cc1)-c1ccc(CO)c(C#Cc2ccc(O)cc2)c1\C(=C\1/C=CC(=O)C=C/1)\c1ccc(O)cc1	1	3	-19.15686	2.3288329	121.63348	89.248306	-16.04294	115.00105	-19.15686
Oc1ccc(cc1)-c1ccc(CO)c(C#Cc2ccc(O)cc2)c1\C(=C\1/C=CC(=O)C=C/1)\c1ccc(O)cc1	1	3	-18.559546	2.8217406	126.67569	69.459892	-17.845802	110.16957	-18.559546
Oc1ccc(cc1)-c1ccc(CO)c(C#Cc2ccc(O)cc2)c1\C(=C\1/C=CC(=O)C=C/1)\c1ccc(O)cc1	1	3	-18.442831	3.8040063	136.1528	35.753777	-13.945531	119.12412	-18.442831
Oc1ccc(cc1)-c1ccc(CO)c(C#Cc2ccc(O)cc2)c1\C(=C\1/C=CC(=O)C=C/1)\c1ccc(O)cc1	1	3	-18.404219	2.6828544	160.39809	88.823021	-14.517757	129.87952	-18.404219
Oc1ccc(cc1)-c1ccc(CO)c(C#Cc2ccc(O)cc2)c1\C(=C\1/C=CC(=O)C=C/1)\c1ccc(O)cc1	1	3	-17.914598	3.415765	128.41588	83.171234	-13.5884	53.641987	-17.914598
Oc1ccc(cc1)-c1ccc(CO)c(C#Cc2ccc(O)cc2)c1\C(=C\1/C=CC(=O)C=C/1)\c1ccc(O)cc1	1	3	-17.893789	1.5232096	182.36766	57.139515	-15.005408	92.661064	-17.893789
Oc1ccc(cc1)-c1ccc(CO)c(C#Cc2ccc(O)cc2)c1\C(=C\1/C=CC(=O)C=C/1)\c1ccc(O)cc1	1	3	-17.407667	2.5537527	215.63159	66.447792	-15.43429	88.425194	-17.407667
Oc1ccc(cc1)-c1ccc(CO)c(C#Cc2ccc(O)cc2)c1\C(=C\1/C=CC(=O)C=C/1)\c1ccc(O)cc1	1	3	-17.371788	3.0463793	155.94591	79.626534	-13.8951	49.988159	-17.371788
Oc1ccc(cc1)-c1ccc(CO)c(C#Cc2ccc(O)cc2)c1\C(=C\1/C=CC(=O)C=C/1)\c1ccc(O)cc1	1	3	-16.625805	2.9894269	325.81836	77.280602	-14.117519	683.78876	-16.625805
Oc1ccc(cc1)-c1ccc(CO)c(C#Cc2ccc(O)cc2)c1\C(=C\1/C=CC(=O)C=C/1)\c1ccc(O)cc1	1	3	-16.416666	2.1041884	205.42535	84.292755	-14.024351	79.465263	-16.416666
Oc1ccc(cc1)-c1ccc(CO)c(C#Cc2ccc(O)cc2)c1\C(=C\1/C=CC(=O)C=C/1)\c1ccc(O)cc1	1	3	-16.314823	2.5037181	330.61542	73.892982	-13.725746	706.35864	-16.314823
Oc1ccc(cc1)-c1ccc(CO)c(C#Cc2ccc(O)cc2)c1\C(=C\1/C=CC(=O)C=C/1)\c1ccc(O)cc1	1	3	-15.80582	3.9354298	115.61945	39.438251	-15.397737	16.369991	-15.80582
Oc1ccc(cc1)-c1ccc(CO)c(C#Cc2ccc(O)cc2)c1\C(=C\1/C=CC(=O)C=C/1)\c1ccc(O)cc1	1	3	-14.360785	2.5348587	137.80159	56.203823	-14.664477	59.443901	-14.360785
Oc1ccc(cc1)-c1ccc(CO)c(C#Cc2ccc(O)cc2)c1\C(=C\1/C=CC(=O)C=C/1)\c1ccc(O)cc1	1	3	-14.231734	5.2738762	78.371696	68.549454	-14.184711	-2.5019042	-14.231734
Oc1ccc(cc1)-c1ccc(CO)c(C#Cc2ccc(O)cc2)c1\C(=C\1/C=CC(=O)C=C/1)\c1ccc(O)cc1	1	3	-12.797994	4.1817932	110.3404	48.061714	-16.355238	12.678848	-12.797994
Oc1ccc(cc1)-c1ccc(CO)c(C#Cc2ccc(O)cc2)c1\C(=C\1/C=CC(=O)C=C/1)\c1ccc(O)cc1	1	3	-12.356225	5.6817627	89.22905	76.748337	-14.498389	24.542618	-12.356225
Oc1ccc(cc1)-c1ccc(CO)c(C#Cc2ccc(O)cc2)c1\C(=C\1/C=CC(=O)C=C/1)\c1ccc(O)cc1	1	3	-8.7050314	3.7723391	76.957565	37.032841	-13.968562	18.794704	-8.7050314
Oc1ccc(cc1)-c1ccc(CO)c(C#Cc2ccc(O)cc2)c1\C(=C\1/C=CC(=O)C=C/1)\c1ccc(O)cc1	1	3	-7.7816091	6.224936	52.795628	65.579407	-14.220318	-16.516884	-7.7816091
Oc1ccc(cc1)-c1cccc(C#Cc2ccc(O)cc2)c1\C(=C\1/C=CC(=O)C=C/1)\c1ccc(O)cc1	1	4	-28.391115	1.6759174	217.13083	79.962784	-17.87509	135.32809	-28.391115
Oc1ccc(cc1)-c1cccc(C#Cc2ccc(O)cc2)c1\C(=C\1/C=CC(=O)C=C/1)\c1ccc(O)cc1	1	4	-27.397776	2.23317	171.13005	54.086273	-21.051508	161.39612	-27.397776
Oc1ccc(cc1)-c1cccc(C#Cc2ccc(O)cc2)c1\C(=C\1/C=CC(=O)C=C/1)\c1ccc(O)cc1	1	4	-26.728134	2.013793	147.15514	72.641808	-15.243596	134.7731	-26.728134
Oc1ccc(cc1)-c1cccc(C#Cc2ccc(O)cc2)c1\C(=C\1/C=CC(=O)C=C/1)\c1ccc(O)cc1	1	4	-26.510765	2.6306105	214.36404	64.782425	-15.482167	182.83725	-26.510765
Oc1ccc(cc1)-c1cccc(C#Cc2ccc(O)cc2)c1\C(=C\1/C=CC(=O)C=C/1)\c1ccc(O)cc1	1	4	-26.282146	3.2502213	195.18468	81.513573	-19.803436	84.003708	-26.282146
Oc1ccc(cc1)-c1cccc(C#Cc2ccc(O)cc2)c1\C(=C\1/C=CC(=O)C=C/1)\c1ccc(O)cc1	1	4	-26.12044	2.2749894	233.72217	76.211555	-20.161535	176.80101	-26.12044
Oc1ccc(cc1)-c1cccc(C#Cc2ccc(O)cc2)c1\C(=C\1/C=CC(=O)C=C/1)\c1ccc(O)cc1	1	4	-25.988253	1.8876623	233.40726	62.270401	-16.950787	231.95926	-25.988253
Oc1ccc(cc1)-c1cccc(C#Cc2ccc(O)cc2)c1\C(=C\1/C=CC(=O)C=C/1)\c1ccc(O)cc1	1	4	-25.973301	2.8152781	177.00443	36.99715	-18.141895	92.627983	-25.973301
Oc1ccc(cc1)-c1cccc(C#Cc2ccc(O)cc2)c1\C(=C\1/C=CC(=O)C=C/1)\c1ccc(O)cc1	1	4	-25.87636	2.0127347	135.20161	60.057064	-17.010197	105.3705	-25.87636
Oc1ccc(cc1)-c1cccc(C#Cc2ccc(O)cc2)c1\C(=C\1/C=CC(=O)C=C/1)\c1ccc(O)cc1	1	4	-25.8475	2.5077438	179.97762	81.894005	-17.971048	124.53036	-25.8475
Oc1ccc(cc1)-c1cccc(C#Cc2ccc(O)cc2)c1\C(=C\1/C=CC(=O)C=C/1)\c1ccc(O)cc1	1	4	-25.798552	2.4645336	152.3215	48.689812	-18.70755	123.62	-25.798552
Oc1ccc(cc1)-c1cccc(C#Cc2ccc(O)cc2)c1\C(=C\1/C=CC(=O)C=C/1)\c1ccc(O)cc1	1	4	-25.730112	2.815104	182.32803	69.910248	-17.449202	90.557678	-25.730112
Oc1ccc(cc1)-c1cccc(C#Cc2ccc(O)cc2)c1\C(=C\1/C=CC(=O)C=C/1)\c1ccc(O)cc1	1	4	-25.7194	1.7873601	155.03516	58.845783	-19.410278	136.07095	-25.7194
Oc1ccc(cc1)-c1cccc(C#Cc2ccc(O)cc2)c1\C(=C\1/C=CC(=O)C=C/1)\c1ccc(O)cc1	1	4	-25.488987	2.3649476	151.68311	65.787979	-15.088987	114.77871	-25.488987
Oc1ccc(cc1)-c1cccc(C#Cc2ccc(O)cc2)c1\C(=C\1/C=CC(=O)C=C/1)\c1ccc(O)cc1	1	4	-25.466597	2.0237334	196.38264	52.730625	-17.442686	263.5054	-25.466597
Oc1ccc(cc1)-c1cccc(C#Cc2ccc(O)cc2)c1\C(=C\1/C=CC(=O)C=C/1)\c1ccc(O)cc1	1	4	-25.209152	1.553815	293.42456	83.392227	-15.688041	259.37253	-25.209152
Oc1ccc(cc1)-c1cccc(C#Cc2ccc(O)cc2)c1\C(=C\1/C=CC(=O)C=C/1)\c1ccc(O)cc1	1	4	-25.019911	1.8996454	151.1331	68.112061	-17.660305	112.88492	-25.019911
Oc1ccc(cc1)-c1cccc(C#Cc2ccc(O)cc2)c1\C(=C\1/C=CC(=O)C=C/1)\c1ccc(O)cc1	1	4	-24.972555	1.1518859	152.95267	60.84446	-19.825558	146.06918	-24.972555
Oc1ccc(cc1)-c1cccc(C#Cc2ccc(O)cc2)c1\C(=C\1/C=CC(=O)C=C/1)\c1ccc(O)cc1	1	4	-24.871227	4.2238169	135.32219	82.543968	-19.890289	41.974537	-24.871227
Oc1ccc(cc1)-c1cccc(C#Cc2ccc(O)cc2)c1\C(=C\1/C=CC(=O)C=C/1)\c1ccc(O)cc1	1	4	-24.687368	2.0211763	135.62825	45.255547	-18.843624	153.15288	-24.687368
Oc1ccc(cc1)-c1cccc(C#Cc2ccc(O)cc2)c1\C(=C\1/C=CC(=O)C=C/1)\c1ccc(O)cc1	1	4	-24.684677	2.2075438	145.78836	81.2854	-17.2204	104.57108	-24.684677
Oc1ccc(cc1)-c1cccc(C#Cc2ccc(O)cc2)c1\C(=C\1/C=CC(=O)C=C/1)\c1ccc(O)cc1	1	4	-24.577723	2.6035726	150.68629	55.857941	-20.691648	152.29669	-24.577723
Oc1ccc(cc1)-c1cccc(C#Cc2ccc(O)cc2)c1\C(=C\1/C=CC(=O)C=C/1)\c1ccc(O)cc1	1	4	-24.569782	2.2421806	143.93622	68.321167	-17.527853	65.234222	-24.569782
Oc1ccc(cc1)-c1cccc(C#Cc2ccc(O)cc2)c1\C(=C\1/C=CC(=O)C=C/1)\c1ccc(O)cc1	1	4	-24.431747	1.7121862	104.25024	27.136496	-17.977453	39.502842	-24.431747
Oc1ccc(cc1)-c1cccc(C#Cc2ccc(O)cc2)c1\C(=C\1/C=CC(=O)C=C/1)\c1ccc(O)cc1	1	4	-24.412434	2.9122944	117.75607	43.869007	-20.807314	65.530067	-24.412434
Oc1ccc(cc1)-c1cccc(C#Cc2ccc(O)cc2)c1\C(=C\1/C=CC(=O)C=C/1)\c1ccc(O)cc1	1	4	-24.406681	1.2155461	148.05139	53.158382	-17.159639	156.64268	-24.406681
Oc1ccc(cc1)-c1cccc(C#Cc2ccc(O)cc2)c1\C(=C\1/C=CC(=O)C=C/1)\c1ccc(O)cc1	1	4	-24.350687	2.137341	117.8631	41.160606	-20.025175	44.978554	-24.350687
Oc1ccc(cc1)-c1cccc(C#Cc2ccc(O)cc2)c1\C(=C\1/C=CC(=O)C=C/1)\c1ccc(O)cc1	1	4	-24.347799	2.0783839	236.87923	79.320671	-17.100828	257.74658	-24.347799
Oc1ccc(cc1)-c1cccc(C#Cc2ccc(O)cc2)c1\C(=C\1/C=CC(=O)C=C/1)\c1ccc(O)cc1	1	4	-24.306643	3.9209061	128.59018	75.081139	-20.098652	41.793465	-24.306643
Oc1ccc(cc1)-c1cccc(C#Cc2ccc(O)cc2)c1\C(=C\1/C=CC(=O)C=C/1)\c1ccc(O)cc1	1	4	-24.221056	2.542464	118.32269	69.620361	-21.557966	68.234818	-24.221056
Oc1ccc(cc1)-c1cccc(C#Cc2ccc(O)cc2)c1\C(=C\1/C=CC(=O)C=C/1)\c1ccc(O)cc1	1	4	-24.064219	1.5824499	178.104	54.966316	-22.481215	155.23561	-24.064219
Oc1ccc(cc1)-c1cccc(C#Cc2ccc(O)cc2)c1\C(=C\1/C=CC(=O)C=C/1)\c1ccc(O)cc1	1	4	-24.003624	1.4177315	158.91161	75.971184	-15.467501	119.91065	-24.003624
Oc1ccc(cc1)-c1cccc(C#Cc2ccc(O)cc2)c1\C(=C\1/C=CC(=O)C=C/1)\c1ccc(O)cc1	1	4	-23.917076	1.9676425	170.01985	81.202827	-19.136461	166.26503	-23.917076
Oc1ccc(cc1)-c1cccc(C#Cc2ccc(O)cc2)c1\C(=C\1/C=CC(=O)C=C/1)\c1ccc(O)cc1	1	4	-23.887695	2.9509115	102.52527	68.949989	-17.303814	37.078476	-23.887695
Oc1ccc(cc1)-c1cccc(C#Cc2ccc(O)cc2)c1\C(=C\1/C=CC(=O)C=C/1)\c1ccc(O)cc1	1	4	-23.867729	2.286247	94.500099	76.26123	-19.815207	43.742897	-23.867729
Oc1ccc(cc1)-c1cccc(C#Cc2ccc(O)cc2)c1\C(=C\1/C=CC(=O)C=C/1)\c1ccc(O)cc1	1	4	-23.862677	3.8747683	111.17184	56.554131	-19.047255	59.313713	-23.862677
Oc1ccc(cc1)-c1cccc(C#Cc2ccc(O)cc2)c1\C(=C\1/C=CC(=O)C=C/1)\c1ccc(O)cc1	1	4	-23.834364	2.68154	113.60911	63.005234	-17.527388	41.885643	-23.834364
Oc1ccc(cc1)-c1cccc(C#Cc2ccc(O)cc2)c1\C(=C\1/C=CC(=O)C=C/1)\c1ccc(O)cc1	1	4	-23.603466	2.8296206	207.46684	64.208725	-18.789963	185.76053	-23.603466
Oc1ccc(cc1)-c1cccc(C#Cc2ccc(O)cc2)c1\C(=C\1/C=CC(=O)C=C/1)\c1ccc(O)cc1	1	4	-23.595104	3.8812492	125.74116	55.123478	-16.212448	59.882576	-23.595104
Oc1ccc(cc1)-c1cccc(C#Cc2ccc(O)cc2)c1\C(=C\1/C=CC(=O)C=C/1)\c1ccc(O)cc1	1	4	-23.581003	3.8549967	106.25881	10.850644	-23.128353	49.282291	-23.581003
Oc1ccc(cc1)-c1cccc(C#Cc2ccc(O)cc2)c1\C(=C\1/C=CC(=O)C=C/1)\c1ccc(O)cc1	1	4	-23.516642	1.8066794	117.02617	-23.899107	-20.848858	50.877224	-23.516642
Oc1ccc(cc1)-c1cccc(C#Cc2ccc(O)cc2)c1\C(=C\1/C=CC(=O)C=C/1)\c1ccc(O)cc1	1	4	-23.442196	1.7489189	202.63982	62.255825	-17.235949	183.57939	-23.442196
Oc1ccc(cc1)-c1cccc(C#Cc2ccc(O)cc2)c1\C(=C\1/C=CC(=O)C=C/1)\c1ccc(O)cc1	1	4	-23.134703	1.8849902	131.56294	70.534828	-15.433979	55.933193	-23.134703
Oc1ccc(cc1)-c1cccc(C#Cc2ccc(O)cc2)c1\C(=C\1/C=CC(=O)C=C/1)\c1ccc(O)cc1	1	4	-23.084276	2.1410205	121.74231	71.377228	-16.329912	22.972633	-23.084276
Oc1ccc(cc1)-c1cccc(C#Cc2ccc(O)cc2)c1\C(=C\1/C=CC(=O)C=C/1)\c1ccc(O)cc1	1	4	-23.029093	1.9271568	116.10225	80.097466	-18.489697	90.629333	-23.029093
Oc1ccc(cc1)-c1cccc(C#Cc2ccc(O)cc2)c1\C(=C\1/C=CC(=O)C=C/1)\c1ccc(O)cc1	1	4	-22.861837	3.7020707	104.63658	33.418468	-21.227043	46.088688	-22.861837
Oc1ccc(cc1)-c1cccc(C#Cc2ccc(O)cc2)c1\C(=C\1/C=CC(=O)C=C/1)\c1ccc(O)cc1	1	4	-22.85227	2.173332	104.68466	46.34058	-19.051487	45.980579	-22.85227
Oc1ccc(cc1)-c1cccc(C#Cc2ccc(O)cc2)c1\C(=C\1/C=CC(=O)C=C/1)\c1ccc(O)cc1	1	4	-22.815075	1.6532445	138.58728	34.450653	-17.402338	53.603283	-22.815075
Oc1ccc(cc1)-c1cccc(C#Cc2ccc(O)cc2)c1\C(=C\1/C=CC(=O)C=C/1)\c1ccc(O)cc1	1	4	-22.655365	2.3536961	123.0272	68.232033	-15.364745	64.246361	-22.655365
Oc1ccc(cc1)-c1cccc(C#Cc2ccc(O)cc2)c1\C(=C\1/C=CC(=O)C=C/1)\c1ccc(O)cc1	1	4	-22.605818	2.2644398	127.67799	69.669067	-15.774095	217.36749	-22.605818
Oc1ccc(cc1)-c1cccc(C#Cc2ccc(O)cc2)c1\C(=C\1/C=CC(=O)C=C/1)\c1ccc(O)cc1	1	4	-22.529154	2.0021222	130.4319	53.345192	-15.402809	59.896374	-22.529154
Oc1ccc(cc1)-c1cccc(C#Cc2ccc(O)cc2)c1\C(=C\1/C=CC(=O)C=C/1)\c1ccc(O)cc1	1	4	-22.448753	2.1812477	90.182648	19.502665	-17.937281	47.982571	-22.448753
Oc1ccc(cc1)-c1cccc(C#Cc2ccc(O)cc2)c1\C(=C\1/C=CC(=O)C=C/1)\c1ccc(O)cc1	1	4	-22.433924	2.6381125	123.42007	32.686756	-19.671902	68.040237	-22.433924
Oc1ccc(cc1)-c1cccc(C#Cc2ccc(O)cc2)c1\C(=C\1/C=CC(=O)C=C/1)\c1ccc(O)cc1	1	4	-22.430925	1.6859961	157.26251	26.2533	-17.782738	98.29921	-22.430925
Oc1ccc(cc1)-c1cccc(C#Cc2ccc(O)cc2)c1\C(=C\1/C=CC(=O)C=C/1)\c1ccc(O)cc1	1	4	-22.412567	1.7446482	165.66399	78.900162	-16.235739	95.0653	-22.412567
Oc1ccc(cc1)-c1cccc(C#Cc2ccc(O)cc2)c1\C(=C\1/C=CC(=O)C=C/1)\c1ccc(O)cc1	1	4	-22.265635	1.7061461	289.53067	55.265984	-17.880968	697.57092	-22.265635
Oc1ccc(cc1)-c1cccc(C#Cc2ccc(O)cc2)c1\C(=C\1/C=CC(=O)C=C/1)\c1ccc(O)cc1	1	4	-22.070757	2.4601722	138.04019	83.910568	-16.411427	39.927921	-22.070757
Oc1ccc(cc1)-c1cccc(C#Cc2ccc(O)cc2)c1\C(=C\1/C=CC(=O)C=C/1)\c1ccc(O)cc1	1	4	-21.970491	2.3859663	138.14336	60.773342	-14.555131	50.476376	-21.970491
Oc1ccc(cc1)-c1cccc(C#Cc2ccc(O)cc2)c1\C(=C\1/C=CC(=O)C=C/1)\c1ccc(O)cc1	1	4	-21.41489	1.6835711	125.66334	70.922508	-16.087471	74.774406	-21.41489
Oc1ccc(cc1)-c1cccc(C#Cc2ccc(O)cc2)c1\C(=C\1/C=CC(=O)C=C/1)\c1ccc(O)cc1	1	4	-21.152657	1.5059836	156.8931	40.222908	-17.491611	103.82203	-21.152657
Oc1ccc(cc1)-c1cccc(C#Cc2ccc(O)cc2)c1\C(=C\1/C=CC(=O)C=C/1)\c1ccc(O)cc1	1	4	-21.096338	1.6092658	259.73727	30.497585	-19.488573	217.56299	-21.096338
Oc1ccc(cc1)-c1cccc(C#Cc2ccc(O)cc2)c1\C(=C\1/C=CC(=O)C=C/1)\c1ccc(O)cc1	1	4	-21.061398	1.7019761	118.92673	59.141907	-14.818883	76.365692	-21.061398
Oc1ccc(cc1)-c1cccc(C#Cc2ccc(O)cc2)c1\C(=C\1/C=CC(=O)C=C/1)\c1ccc(O)cc1	1	4	-20.919085	1.5251271	291.29932	67.618523	-17.35947	204.32309	-20.919085
Oc1ccc(cc1)-c1cccc(C#Cc2ccc(O)cc2)c1\C(=C\1/C=CC(=O)C=C/1)\c1ccc(O)cc1	1	4	-20.803919	2.705394	151.81519	75.198402	-14.819128	127.1993	-20.803919
Oc1ccc(cc1)-c1cccc(C#Cc2ccc(O)cc2)c1\C(=C\1/C=CC(=O)C=C/1)\c1ccc(O)cc1	1	4	-20.588114	2.3634264	170.75414	37.395611	-14.940888	131.71954	-20.588114
Oc1ccc(cc1)-c1cccc(C#Cc2ccc(O)cc2)c1\C(=C\1/C=CC(=O)C=C/1)\c1ccc(O)cc1	1	4	-20.204672	2.5852344	130.76299	23.887783	-16.465847	52.522976	-20.204672
Oc1ccc(cc1)-c1cccc(C#Cc2ccc(O)cc2)c1\C(=C\1/C=CC(=O)C=C/1)\c1ccc(O)cc1	1	4	-20.036282	2.2627869	119.6028	76.265945	-17.300781	57.053432	-20.036282
Oc1ccc(cc1)-c1cccc(C#Cc2ccc(O)cc2)c1\C(=C\1/C=CC(=O)C=C/1)\c1ccc(O)cc1	1	4	-19.998829	1.9073312	117.7987	21.440313	-16.334728	45.240692	-19.998829
Oc1ccc(cc1)-c1cccc(C#Cc2ccc(O)cc2)c1\C(=C\1/C=CC(=O)C=C/1)\c1ccc(O)cc1	1	4	-19.979708	2.5120294	117.72949	71.862419	-16.143839	45.256973	-19.979708
Oc1ccc(cc1)-c1cccc(C#Cc2ccc(O)cc2)c1\C(=C\1/C=CC(=O)C=C/1)\c1ccc(O)cc1	1	4	-19.663668	3.1113293	118.26099	77.100899	-19.944077	48.081554	-19.663668
Oc1ccc(cc1)-c1cccc(C#Cc2ccc(O)cc2)c1\C(=C\1/C=CC(=O)C=C/1)\c1ccc(O)cc1	1	4	-19.662668	2.6752458	143.22528	64.599632	-14.599945	72.230515	-19.662668
Oc1ccc(cc1)-c1cccc(C#Cc2ccc(O)cc2)c1\C(=C\1/C=CC(=O)C=C/1)\c1ccc(O)cc1	1	4	-19.565937	2.801306	118.0642	50.111858	-17.659769	44.748608	-19.565937
Oc1ccc(cc1)-c1cccc(C#Cc2ccc(O)cc2)c1\C(=C\1/C=CC(=O)C=C/1)\c1ccc(O)cc1	1	4	-19.128214	2.0287201	126.58373	70.231834	-14.765325	71.241821	-19.128214
Oc1ccc(cc1)-c1cccc(C#Cc2ccc(O)cc2)c1\C(=C\1/C=CC(=O)C=C/1)\c1ccc(O)cc1	1	4	-18.999922	2.847121	135.20052	72.005859	-18.851116	55.100288	-18.999922
Oc1ccc(cc1)-c1cccc(C#Cc2ccc(O)cc2)c1\C(=C\1/C=CC(=O)C=C/1)\c1ccc(O)cc1	1	4	-18.983253	3.4210317	126.95451	65.790688	-19.443813	71.942322	-18.983253
Oc1ccc(cc1)-c1cccc(C#Cc2ccc(O)cc2)c1\C(=C\1/C=CC(=O)C=C/1)\c1ccc(O)cc1	1	4	-17.96286	2.4820716	135.59224	61.872726	-15.792768	82.797539	-17.96286
Oc1ccc(cc1)-c1cccc(C#Cc2ccc(O)cc2)c1\C(=C\1/C=CC(=O)C=C/1)\c1ccc(O)cc1	1	4	-17.843506	1.5013837	134.63339	80.438164	-14.959963	94.563812	-17.843506
Oc1ccc(cc1)-c1cccc(C#Cc2ccc(O)cc2)c1\C(=C\1/C=CC(=O)C=C/1)\c1ccc(O)cc1	1	4	-16.056141	3.6565294	86.605576	66.369354	-15.135233	41.392017	-16.056141
Oc1ccc(cc1)-c1cccc(C#Cc2ccc(O)cc2)c1\C(=C\1/C=CC(=O)C=C/1)\c1ccc(O)cc1	1	4	-14.097513	3.5003591	172.7572	49.185574	-15.04428	52.821232	-14.097513
Oc1ccc(cc1)-c1cccc(C#Cc2ccc(O)cc2)c1\C(=C\1/C=CC(=O)C=C/1)\c1ccc(O)cc1	1	4	-13.824482	3.2210517	88.934837	41.130505	-17.277847	2.4250126	-13.824482
Oc1ccc(cc1)-c1cccc(C#Cc2ccc(O)cc2)c1\C(=C\1/C=CC(=O)C=C/1)\c1ccc(O)cc1	1	4	-13.100103	3.0647237	80.691956	80.146965	-17.106125	-3.3020527	-13.100103
Oc1ccc(cc1)-c1cccc(C#Cc2ccc(O)cc2)c1\C(=C\1/C=CC(=O)C=C/1)\c1ccc(O)cc1	1	4	-13.011407	3.640099	108.71543	52.333458	-14.826464	115.61602	-13.011407
Oc1ccc(cc1)-c1cccc(C#Cc2ccc(O)cc2)c1\C(=C\1/C=CC(=O)C=C/1)\c1ccc(O)cc1	1	4	-12.545222	3.3826308	79.724976	82.488861	-16.140827	2.637033	-12.545222
