# Supplementary material for: Multi-Target Screening and Experimental Validation of Natural Products from Selaginella Plants against Alzheimer's Disease
Source: Front Pharmacol. 2017 Aug 25;8:539. doi: 10.3389/fphar.2017.00539 (PMC5574911; doi:10.3389/fphar.2017.00539)
Supplement: Supplementary file 1 [file DataSheet1.ZIP › supporting information/SI-3-Molecular dockIng/mao-b-dock.csv]

mol	rseq	mseq	S	rmsd_refine	E_conf	E_place	E_score1	E_refine	E_score2
O1c2c(C(=O)C=C1c1cc(-c3c(O)c4c(OC(=CC4=O)c4ccc(OC)cc4)cc3OC)c(O)cc1)c(O)cc(O)c2	1	1	-43.968967	2.1126397	149.69704	-14.047452	-29.500753	16.723726	-43.968967
O1c2c(C(=O)C=C1c1cc(-c3c(O)c4c(OC(=CC4=O)c4ccc(OC)cc4)cc3OC)c(O)cc1)c(O)cc(O)c2	1	1	-43.836086	1.6019375	150.56346	0.22046648	-31.449106	27.461903	-43.836086
O1c2c(C(=O)C=C1c1cc(-c3c(O)c4c(OC(=CC4=O)c4ccc(OC)cc4)cc3OC)c(O)cc1)c(O)cc(O)c2	1	1	-43.356617	1.8795289	155.73978	29.877203	-30.705114	33.254608	-43.356617
O1c2c(C(=O)C=C1c1cc(-c3c(O)c4c(OC(=CC4=O)c4ccc(OC)cc4)cc3OC)c(O)cc1)c(O)cc(O)c2	1	1	-43.192856	1.9302098	153.01973	32.677708	-29.182512	25.92345	-43.192856
O1c2c(C(=O)C=C1c1cc(-c3c(O)c4c(OC(=CC4=O)c4ccc(OC)cc4)cc3OC)c(O)cc1)c(O)cc(O)c2	1	1	-42.867039	1.1503068	104.42972	-104.04005	-29.809048	3.3134878	-42.867039
O1c2c(C(=O)C=C1c1cc(-c3c(O)c4c(OC(=CC4=O)c4ccc(OC)cc4)cc3OC)c(O)cc1)c(O)cc(O)c2	1	1	-42.741573	1.4305152	100.4747	-62.276089	-29.658987	2.1502943	-42.741573
O1c2c(C(=O)C=C1c1cc(-c3c(O)c4c(OC(=CC4=O)c4ccc(OC)cc4)cc3OC)c(O)cc1)c(O)cc(O)c2	1	1	-42.494354	1.7421153	156.7215	21.879045	-30.449083	22.835642	-42.494354
O1c2c(C(=O)C=C1c1cc(-c3c(O)c4c(OC(=CC4=O)c4ccc(OC)cc4)cc3OC)c(O)cc1)c(O)cc(O)c2	1	1	-42.386578	1.8004334	159.7681	-6.3710799	-29.972239	17.382465	-42.386578
O1c2c(C(=O)C=C1c1cc(-c3c(O)c4c(OC(=CC4=O)c4ccc(OC)cc4)cc3OC)c(O)cc1)c(O)cc(O)c2	1	1	-42.159592	2.6053193	147.61513	3.0485277	-30.508913	20.228279	-42.159592
O1c2c(C(=O)C=C1c1cc(-c3c(O)c4c(OC(=CC4=O)c4ccc(OC)cc4)cc3OC)c(O)cc1)c(O)cc(O)c2	1	1	-42.054337	1.8603197	103.74352	-71.380005	-29.526163	13.314732	-42.054337
O1c2c(C(=O)C=C1c1cc(-c3c(O)c4c(OC(=CC4=O)c4ccc(OC)cc4)cc3OC)c(O)cc1)c(O)cc(O)c2	1	1	-41.991283	1.3697065	147.18423	-74.700066	-33.172276	24.674696	-41.991283
O1c2c(C(=O)C=C1c1cc(-c3c(O)c4c(OC(=CC4=O)c4ccc(OC)cc4)cc3OC)c(O)cc1)c(O)cc(O)c2	1	1	-41.811985	1.644158	155.61888	-5.8184967	-30.186333	23.22266	-41.811985
O1c2c(C(=O)C=C1c1cc(-c3c(O)c4c(OC(=CC4=O)c4ccc(OC)cc4)cc3OC)c(O)cc1)c(O)cc(O)c2	1	1	-41.207409	1.8645377	161.39632	-20.032244	-33.15712	23.757124	-41.207409
O1c2c(C(=O)C=C1c1cc(-c3c(O)c4c(OC(=CC4=O)c4ccc(OC)cc4)cc3OC)c(O)cc1)c(O)cc(O)c2	1	1	-41.181168	1.9587927	112.24015	-47.456043	-29.466297	6.8863716	-41.181168
O1c2c(C(=O)C=C1c1cc(-c3c(O)c4c(OC(=CC4=O)c4ccc(OC)cc4)cc3OC)c(O)cc1)c(O)cc(O)c2	1	1	-41.113758	2.0368836	154.57092	-14.845869	-29.172838	1.2266729	-41.113758
O1c2c(C(=O)C=C1c1cc(-c3c(O)c4c(OC(=CC4=O)c4ccc(OC)cc4)cc3OC)c(O)cc1)c(O)cc(O)c2	1	1	-41.030918	1.3117621	108.23334	-106.11266	-31.383112	22.831165	-41.030918
O1c2c(C(=O)C=C1c1cc(-c3c(O)c4c(OC(=CC4=O)c4ccc(OC)cc4)cc3OC)c(O)cc1)c(O)cc(O)c2	1	1	-40.910877	1.697214	150.45287	8.6099281	-31.567303	22.929157	-40.910877
O1c2c(C(=O)C=C1c1cc(-c3c(O)c4c(OC(=CC4=O)c4ccc(OC)cc4)cc3OC)c(O)cc1)c(O)cc(O)c2	1	1	-40.849331	2.026406	156.78868	-33.365917	-29.993254	-2.5203235	-40.849331
O1c2c(C(=O)C=C1c1cc(-c3c(O)c4c(OC(=CC4=O)c4ccc(OC)cc4)cc3OC)c(O)cc1)c(O)cc(O)c2	1	1	-40.830639	1.8666925	129.87071	-37.804783	-29.935957	53.825859	-40.830639
O1c2c(C(=O)C=C1c1cc(-c3c(O)c4c(OC(=CC4=O)c4ccc(OC)cc4)cc3OC)c(O)cc1)c(O)cc(O)c2	1	1	-40.808155	1.910188	115.12366	-42.408928	-29.637968	18.739597	-40.808155
O1c2c(C(=O)C=C1c1cc(-c3c(O)c4c(OC(=CC4=O)c4ccc(OC)cc4)cc3OC)c(O)cc1)c(O)cc(O)c2	1	1	-40.616497	1.9046901	109.76505	-54.73978	-30.196024	22.99408	-40.616497
O1c2c(C(=O)C=C1c1cc(-c3c(O)c4c(OC(=CC4=O)c4ccc(OC)cc4)cc3OC)c(O)cc1)c(O)cc(O)c2	1	1	-40.529396	1.9733075	160.53593	-0.37195963	-30.619316	27.099592	-40.529396
O1c2c(C(=O)C=C1c1cc(-c3c(O)c4c(OC(=CC4=O)c4ccc(OC)cc4)cc3OC)c(O)cc1)c(O)cc(O)c2	1	1	-40.518555	1.379611	125.9502	-24.397455	-29.326365	45.985077	-40.518555
O1c2c(C(=O)C=C1c1cc(-c3c(O)c4c(OC(=CC4=O)c4ccc(OC)cc4)cc3OC)c(O)cc1)c(O)cc(O)c2	1	1	-40.473495	2.1197827	121.59162	-23.555563	-29.627064	18.378746	-40.473495
O1c2c(C(=O)C=C1c1cc(-c3c(O)c4c(OC(=CC4=O)c4ccc(OC)cc4)cc3OC)c(O)cc1)c(O)cc(O)c2	1	1	-40.45195	1.6214014	134.97697	-14.626133	-30.831478	40.30526	-40.45195
O1c2c(C(=O)C=C1c1cc(-c3c(O)c4c(OC(=CC4=O)c4ccc(OC)cc4)cc3OC)c(O)cc1)c(O)cc(O)c2	1	1	-40.35677	1.7802229	115.7575	4.8119569	-29.314632	59.269188	-40.35677
O1c2c(C(=O)C=C1c1cc(-c3c(O)c4c(OC(=CC4=O)c4ccc(OC)cc4)cc3OC)c(O)cc1)c(O)cc(O)c2	1	1	-40.349625	1.0913481	118.74187	-112.63811	-30.819683	20.757694	-40.349625
O1c2c(C(=O)C=C1c1cc(-c3c(O)c4c(OC(=CC4=O)c4ccc(OC)cc4)cc3OC)c(O)cc1)c(O)cc(O)c2	1	1	-40.247925	1.8497283	139.32664	-38.473137	-30.181211	43.382801	-40.247925
O1c2c(C(=O)C=C1c1cc(-c3c(O)c4c(OC(=CC4=O)c4ccc(OC)cc4)cc3OC)c(O)cc1)c(O)cc(O)c2	1	1	-40.126926	1.8895559	112.26851	-50.4785	-29.42444	2.7689097	-40.126926
O1c2c(C(=O)C=C1c1cc(-c3c(O)c4c(OC(=CC4=O)c4ccc(OC)cc4)cc3OC)c(O)cc1)c(O)cc(O)c2	1	1	-40.064819	1.4315094	142.68945	22.564598	-30.278111	59.682671	-40.064819
O1c2c(C(=O)C=C1c1cc(-c3c(O)c4c(OC(=CC4=O)c4ccc(OC)cc4)cc3OC)c(O)cc1)c(O)cc(O)c2	1	1	-40.041092	1.7127264	142.69199	-45.601772	-30.734745	10.532387	-40.041092
O1c2c(C(=O)C=C1c1cc(-c3c(O)c4c(OC(=CC4=O)c4ccc(OC)cc4)cc3OC)c(O)cc1)c(O)cc(O)c2	1	1	-39.994324	1.6515822	143.78484	28.527363	-31.109035	54.693066	-39.994324
O1c2c(C(=O)C=C1c1cc(-c3c(O)c4c(OC(=CC4=O)c4ccc(OC)cc4)cc3OC)c(O)cc1)c(O)cc(O)c2	1	1	-39.973038	2.0415668	167.05432	8.6614676	-29.360542	49.036594	-39.973038
O1c2c(C(=O)C=C1c1cc(-c3c(O)c4c(OC(=CC4=O)c4ccc(OC)cc4)cc3OC)c(O)cc1)c(O)cc(O)c2	1	1	-39.875526	1.5195721	129.61438	-40.974918	-29.87912	20.610729	-39.875526
O1c2c(C(=O)C=C1c1cc(-c3c(O)c4c(OC(=CC4=O)c4ccc(OC)cc4)cc3OC)c(O)cc1)c(O)cc(O)c2	1	1	-39.865177	1.5034398	154.93576	18.799513	-31.489262	22.201647	-39.865177
O1c2c(C(=O)C=C1c1cc(-c3c(O)c4c(OC(=CC4=O)c4ccc(OC)cc4)cc3OC)c(O)cc1)c(O)cc(O)c2	1	1	-39.829792	2.0636234	147.49683	-47.420132	-30.689581	55.588757	-39.829792
O1c2c(C(=O)C=C1c1cc(-c3c(O)c4c(OC(=CC4=O)c4ccc(OC)cc4)cc3OC)c(O)cc1)c(O)cc(O)c2	1	1	-39.805199	1.755012	169.07938	-75.71064	-30.699774	51.714035	-39.805199
O1c2c(C(=O)C=C1c1cc(-c3c(O)c4c(OC(=CC4=O)c4ccc(OC)cc4)cc3OC)c(O)cc1)c(O)cc(O)c2	1	1	-39.797302	3.7281311	144.69881	26.604143	-29.247698	28.511452	-39.797302
O1c2c(C(=O)C=C1c1cc(-c3c(O)c4c(OC(=CC4=O)c4ccc(OC)cc4)cc3OC)c(O)cc1)c(O)cc(O)c2	1	1	-39.741135	2.3585854	148.38957	-63.611435	-29.427156	5.5135503	-39.741135
O1c2c(C(=O)C=C1c1cc(-c3c(O)c4c(OC(=CC4=O)c4ccc(OC)cc4)cc3OC)c(O)cc1)c(O)cc(O)c2	1	1	-39.585815	1.7102871	128.46684	-21.670408	-30.639643	17.532539	-39.585815
O1c2c(C(=O)C=C1c1cc(-c3c(O)c4c(OC(=CC4=O)c4ccc(OC)cc4)cc3OC)c(O)cc1)c(O)cc(O)c2	1	1	-39.561054	1.7199364	149.64261	-10.279325	-29.931704	47.500557	-39.561054
O1c2c(C(=O)C=C1c1cc(-c3c(O)c4c(OC(=CC4=O)c4ccc(OC)cc4)cc3OC)c(O)cc1)c(O)cc(O)c2	1	1	-39.503483	2.8909733	131.15286	-55.63224	-29.672539	9.4446592	-39.503483
O1c2c(C(=O)C=C1c1cc(-c3c(O)c4c(OC(=CC4=O)c4ccc(OC)cc4)cc3OC)c(O)cc1)c(O)cc(O)c2	1	1	-39.388252	1.6690563	216.97731	-41.344517	-30.619883	34.090656	-39.388252
O1c2c(C(=O)C=C1c1cc(-c3c(O)c4c(OC(=CC4=O)c4ccc(OC)cc4)cc3OC)c(O)cc1)c(O)cc(O)c2	1	1	-39.375202	1.656775	201.76967	-86.94677	-29.665607	44.066055	-39.375202
O1c2c(C(=O)C=C1c1cc(-c3c(O)c4c(OC(=CC4=O)c4ccc(OC)cc4)cc3OC)c(O)cc1)c(O)cc(O)c2	1	1	-39.320423	1.4723561	130.36069	26.573586	-29.195301	10.864184	-39.320423
O1c2c(C(=O)C=C1c1cc(-c3c(O)c4c(OC(=CC4=O)c4ccc(OC)cc4)cc3OC)c(O)cc1)c(O)cc(O)c2	1	1	-39.249962	1.8106917	111.26958	-67.928017	-29.996111	4.9660749	-39.249962
O1c2c(C(=O)C=C1c1cc(-c3c(O)c4c(OC(=CC4=O)c4ccc(OC)cc4)cc3OC)c(O)cc1)c(O)cc(O)c2	1	1	-39.245396	2.2475674	159.55696	0.71492952	-29.392244	34.903858	-39.245396
O1c2c(C(=O)C=C1c1cc(-c3c(O)c4c(OC(=CC4=O)c4ccc(OC)cc4)cc3OC)c(O)cc1)c(O)cc(O)c2	1	1	-39.23568	1.8865191	150.02995	-26.622231	-29.562008	64.359085	-39.23568
O1c2c(C(=O)C=C1c1cc(-c3c(O)c4c(OC(=CC4=O)c4ccc(OC)cc4)cc3OC)c(O)cc1)c(O)cc(O)c2	1	1	-39.050343	1.293911	125.80368	-75.801643	-29.718206	29.399576	-39.050343
O1c2c(C(=O)C=C1c1cc(-c3c(O)c4c(OC(=CC4=O)c4ccc(OC)cc4)cc3OC)c(O)cc1)c(O)cc(O)c2	1	1	-38.964432	1.1291656	138.37842	-89.045494	-30.731871	37.467087	-38.964432
O1c2c(C(=O)C=C1c1cc(-c3c(O)c4c(OC(=CC4=O)c4ccc(OC)cc4)cc3OC)c(O)cc1)c(O)cc(O)c2	1	1	-38.908043	1.5543303	149.5314	-74.731712	-29.682903	99.04213	-38.908043
O1c2c(C(=O)C=C1c1cc(-c3c(O)c4c(OC(=CC4=O)c4ccc(OC)cc4)cc3OC)c(O)cc1)c(O)cc(O)c2	1	1	-38.753033	1.6751343	172.19092	-39.67606	-30.097721	65.206795	-38.753033
O1c2c(C(=O)C=C1c1cc(-c3c(O)c4c(OC(=CC4=O)c4ccc(OC)cc4)cc3OC)c(O)cc1)c(O)cc(O)c2	1	1	-38.744705	1.9780389	144.6091	-44.606392	-31.004951	91.613449	-38.744705
O1c2c(C(=O)C=C1c1cc(-c3c(O)c4c(OC(=CC4=O)c4ccc(OC)cc4)cc3OC)c(O)cc1)c(O)cc(O)c2	1	1	-38.72467	1.2908976	137.90062	-129.59917	-33.747013	22.501669	-38.72467
O1c2c(C(=O)C=C1c1cc(-c3c(O)c4c(OC(=CC4=O)c4ccc(OC)cc4)cc3OC)c(O)cc1)c(O)cc(O)c2	1	1	-38.703621	1.1314934	134.96768	-92.214043	-31.582607	51.742805	-38.703621
O1c2c(C(=O)C=C1c1cc(-c3c(O)c4c(OC(=CC4=O)c4ccc(OC)cc4)cc3OC)c(O)cc1)c(O)cc(O)c2	1	1	-38.651787	1.373454	133.7513	-103.50062	-30.534626	31.530828	-38.651787
O1c2c(C(=O)C=C1c1cc(-c3c(O)c4c(OC(=CC4=O)c4ccc(OC)cc4)cc3OC)c(O)cc1)c(O)cc(O)c2	1	1	-38.624973	1.6801441	177.82001	-64.69944	-29.208923	29.875189	-38.624973
O1c2c(C(=O)C=C1c1cc(-c3c(O)c4c(OC(=CC4=O)c4ccc(OC)cc4)cc3OC)c(O)cc1)c(O)cc(O)c2	1	1	-38.432995	1.4814216	184.90913	-43.70335	-29.595606	95.903557	-38.432995
O1c2c(C(=O)C=C1c1cc(-c3c(O)c4c(OC(=CC4=O)c4ccc(OC)cc4)cc3OC)c(O)cc1)c(O)cc(O)c2	1	1	-38.346153	2.3297374	138.32574	-32.389164	-29.396679	40.200394	-38.346153
O1c2c(C(=O)C=C1c1cc(-c3c(O)c4c(OC(=CC4=O)c4ccc(OC)cc4)cc3OC)c(O)cc1)c(O)cc(O)c2	1	1	-38.280373	1.3046473	127.4708	-74.69281	-30.522774	28.768524	-38.280373
O1c2c(C(=O)C=C1c1cc(-c3c(O)c4c(OC(=CC4=O)c4ccc(OC)cc4)cc3OC)c(O)cc1)c(O)cc(O)c2	1	1	-38.268028	2.2634594	208.54591	34.650005	-30.021584	55.693783	-38.268028
O1c2c(C(=O)C=C1c1cc(-c3c(O)c4c(OC(=CC4=O)c4ccc(OC)cc4)cc3OC)c(O)cc1)c(O)cc(O)c2	1	1	-37.978127	2.2156513	124.01631	-26.526651	-29.755001	28.341654	-37.978127
O1c2c(C(=O)C=C1c1cc(-c3c(O)c4c(OC(=CC4=O)c4ccc(OC)cc4)cc3OC)c(O)cc1)c(O)cc(O)c2	1	1	-37.639072	1.3286567	176.72792	-47.259365	-30.106564	62.336033	-37.639072
O1c2c(C(=O)C=C1c1cc(-c3c(O)c4c(OC(=CC4=O)c4ccc(OC)cc4)cc3OC)c(O)cc1)c(O)cc(O)c2	1	1	-37.591908	1.4486477	168.14252	-51.442928	-30.336506	55.820374	-37.591908
O1c2c(C(=O)C=C1c1cc(-c3c(O)c4c(OC(=CC4=O)c4ccc(OC)cc4)cc3OC)c(O)cc1)c(O)cc(O)c2	1	1	-37.495216	1.0255769	158.618	-38.531933	-30.340319	121.77126	-37.495216
O1c2c(C(=O)C=C1c1cc(-c3c(O)c4c(OC(=CC4=O)c4ccc(OC)cc4)cc3OC)c(O)cc1)c(O)cc(O)c2	1	1	-37.242668	1.1955732	166.668	0.41408935	-29.360271	158.51923	-37.242668
O1c2c(C(=O)C=C1c1cc(-c3c(O)c4c(OC(=CC4=O)c4ccc(OC)cc4)cc3OC)c(O)cc1)c(O)cc(O)c2	1	1	-37.221149	1.7315638	136.33025	-15.575968	-29.390856	62.69751	-37.221149
O1c2c(C(=O)C=C1c1cc(-c3c(O)c4c(OC(=CC4=O)c4ccc(OC)cc4)cc3OC)c(O)cc1)c(O)cc(O)c2	1	1	-37.179138	1.0833559	133.30191	-14.116302	-30.775108	108.10984	-37.179138
O1c2c(C(=O)C=C1c1cc(-c3c(O)c4c(OC(=CC4=O)c4ccc(OC)cc4)cc3OC)c(O)cc1)c(O)cc(O)c2	1	1	-37.174938	1.3262241	198.38773	-5.5989566	-30.151312	115.68796	-37.174938
O1c2c(C(=O)C=C1c1cc(-c3c(O)c4c(OC(=CC4=O)c4ccc(OC)cc4)cc3OC)c(O)cc1)c(O)cc(O)c2	1	1	-37.032375	1.0887764	162.57642	-43.110901	-29.285284	121.59771	-37.032375
O1c2c(C(=O)C=C1c1cc(-c3c(O)c4c(OC(=CC4=O)c4ccc(OC)cc4)cc3OC)c(O)cc1)c(O)cc(O)c2	1	1	-36.770714	2.445605	138.15112	-83.614075	-30.759718	33.009796	-36.770714
O1c2c(C(=O)C=C1c1cc(-c3c(O)c4c(OC(=CC4=O)c4ccc(OC)cc4)cc3OC)c(O)cc1)c(O)cc(O)c2	1	1	-36.592892	1.2533503	150.04173	-57.949043	-30.494333	52.114731	-36.592892
O1c2c(C(=O)C=C1c1cc(-c3c(O)c4c(OC(=CC4=O)c4ccc(OC)cc4)cc3OC)c(O)cc1)c(O)cc(O)c2	1	1	-36.545132	1.8993735	151.98793	-22.422312	-30.706707	101.24646	-36.545132
O1c2c(C(=O)C=C1c1cc(-c3c(O)c4c(OC(=CC4=O)c4ccc(OC)cc4)cc3OC)c(O)cc1)c(O)cc(O)c2	1	1	-36.530758	1.39487	175.85681	-50.881096	-31.470211	67.548141	-36.530758
O1c2c(C(=O)C=C1c1cc(-c3c(O)c4c(OC(=CC4=O)c4ccc(OC)cc4)cc3OC)c(O)cc1)c(O)cc(O)c2	1	1	-36.238739	1.7807747	157.49023	5.1833019	-29.789034	125.84512	-36.238739
O1c2c(C(=O)C=C1c1cc(-c3c(O)c4c(OC(=CC4=O)c4ccc(OC)cc4)cc3OC)c(O)cc1)c(O)cc(O)c2	1	1	-35.978924	1.5632548	172.55074	-19.861546	-30.153841	108.40696	-35.978924
O1c2c(C(=O)C=C1c1cc(-c3c(O)c4c(OC(=CC4=O)c4ccc(OC)cc4)cc3OC)c(O)cc1)c(O)cc(O)c2	1	1	-35.553101	1.4549439	239.05603	4.7140918	-30.711195	95.250092	-35.553101
O1c2c(C(=O)C=C1c1cc(-c3c(O)c4c(OC(=CC4=O)c4ccc(OC)cc4)cc3OC)c(O)cc1)c(O)cc(O)c2	1	1	-35.548904	1.458868	170.69189	-4.8877506	-30.052536	133.10498	-35.548904
O1c2c(C(=O)C=C1c1cc(-c3c(O)c4c(OC(=CC4=O)c4ccc(OC)cc4)cc3OC)c(O)cc1)c(O)cc(O)c2	1	1	-35.540352	1.1609857	195.16118	-57.543865	-29.859665	164.13133	-35.540352
O1c2c(C(=O)C=C1c1cc(-c3c(O)c4c(OC(=CC4=O)c4ccc(OC)cc4)cc3OC)c(O)cc1)c(O)cc(O)c2	1	1	-35.298653	0.94527262	174.73627	-66.401016	-33.301617	106.42319	-35.298653
O1c2c(C(=O)C=C1c1cc(-c3c(O)c4c(OC(=CC4=O)c4ccc(OC)cc4)cc3OC)c(O)cc1)c(O)cc(O)c2	1	1	-34.769402	1.1288093	172.71719	-25.242893	-29.162817	110.44868	-34.769402
O1c2c(C(=O)C=C1c1cc(-c3c(O)c4c(OC(=CC4=O)c4ccc(OC)cc4)cc3OC)c(O)cc1)c(O)cc(O)c2	1	1	-34.508049	2.1309776	181.90074	-112.05582	-29.35977	112.43638	-34.508049
O1c2c(C(=O)C=C1c1cc(-c3c(O)c4c(OC(=CC4=O)c4ccc(OC)cc4)cc3OC)c(O)cc1)c(O)cc(O)c2	1	1	-34.44323	1.4523175	218.93791	-76.960403	-29.517084	332.12384	-34.44323
O1c2c(C(=O)C=C1c1ccc(O)cc1)c(O)cc(O)c2-c1cc(ccc1O)[C@H]1Oc2c(C(=O)C1)c(O)cc(O)c2	1	2	-38.433483	2.8097014	108.21234	99.361511	-24.646168	-3.0268011	-38.433483
O1c2c(C(=O)C=C1c1ccc(O)cc1)c(O)cc(O)c2-c1cc(ccc1O)[C@H]1Oc2c(C(=O)C1)c(O)cc(O)c2	1	2	-38.084789	2.5995755	89.623001	48.773018	-24.604816	1.3679105	-38.084789
O1c2c(C(=O)C=C1c1ccc(O)cc1)c(O)cc(O)c2-c1cc(ccc1O)[C@H]1Oc2c(C(=O)C1)c(O)cc(O)c2	1	2	-38.084198	3.2211406	83.48288	28.128147	-24.676174	4.388186	-38.084198
O1c2c(C(=O)C=C1c1ccc(O)cc1)c(O)cc(O)c2-c1cc(ccc1O)[C@H]1Oc2c(C(=O)C1)c(O)cc(O)c2	1	2	-37.78001	2.0386539	86.472473	-36.686886	-27.140175	10.992205	-37.78001
O1c2c(C(=O)C=C1c1ccc(O)cc1)c(O)cc(O)c2-c1cc(ccc1O)[C@H]1Oc2c(C(=O)C1)c(O)cc(O)c2	1	2	-37.721962	2.1915569	87.633736	21.996799	-27.619354	9.7348242	-37.721962
O1c2c(C(=O)C=C1c1ccc(O)cc1)c(O)cc(O)c2-c1cc(ccc1O)[C@H]1Oc2c(C(=O)C1)c(O)cc(O)c2	1	2	-37.220798	1.6464309	103.80736	-14.823012	-25.845243	37.79612	-37.220798
O1c2c(C(=O)C=C1c1ccc(O)cc1)c(O)cc(O)c2-c1cc(ccc1O)[C@H]1Oc2c(C(=O)C1)c(O)cc(O)c2	1	2	-37.042831	2.1051471	112.13705	-7.6767292	-25.710028	46.731514	-37.042831
O1c2c(C(=O)C=C1c1ccc(O)cc1)c(O)cc(O)c2-c1cc(ccc1O)[C@H]1Oc2c(C(=O)C1)c(O)cc(O)c2	1	2	-37.02618	2.1668384	99.139671	-29.359898	-26.595449	32.038818	-37.02618
O1c2c(C(=O)C=C1c1ccc(O)cc1)c(O)cc(O)c2-c1cc(ccc1O)[C@H]1Oc2c(C(=O)C1)c(O)cc(O)c2	1	2	-36.98217	2.299489	102.43456	70.385735	-24.875576	40.674156	-36.98217
O1c2c(C(=O)C=C1c1ccc(O)cc1)c(O)cc(O)c2-c1cc(ccc1O)[C@H]1Oc2c(C(=O)C1)c(O)cc(O)c2	1	2	-36.938381	2.9003904	96.446106	55.797535	-25.231581	28.811687	-36.938381
O1c2c(C(=O)C=C1c1ccc(O)cc1)c(O)cc(O)c2-c1cc(ccc1O)[C@H]1Oc2c(C(=O)C1)c(O)cc(O)c2	1	2	-36.84803	2.2311933	87.42717	17.504814	-24.867664	31.670225	-36.84803
O1c2c(C(=O)C=C1c1ccc(O)cc1)c(O)cc(O)c2-c1cc(ccc1O)[C@H]1Oc2c(C(=O)C1)c(O)cc(O)c2	1	2	-36.79797	1.6133795	107.02266	0.7218371	-26.580448	45.270859	-36.79797
O1c2c(C(=O)C=C1c1ccc(O)cc1)c(O)cc(O)c2-c1cc(ccc1O)[C@H]1Oc2c(C(=O)C1)c(O)cc(O)c2	1	2	-36.765587	1.8371105	150.14009	-24.20421	-25.68474	66.971413	-36.765587
O1c2c(C(=O)C=C1c1ccc(O)cc1)c(O)cc(O)c2-c1cc(ccc1O)[C@H]1Oc2c(C(=O)C1)c(O)cc(O)c2	1	2	-36.702469	1.8326499	94.94416	-37.116146	-27.719769	22.253246	-36.702469
O1c2c(C(=O)C=C1c1ccc(O)cc1)c(O)cc(O)c2-c1cc(ccc1O)[C@H]1Oc2c(C(=O)C1)c(O)cc(O)c2	1	2	-36.695145	2.625351	97.630402	53.555767	-24.94323	21.811916	-36.695145
O1c2c(C(=O)C=C1c1ccc(O)cc1)c(O)cc(O)c2-c1cc(ccc1O)[C@H]1Oc2c(C(=O)C1)c(O)cc(O)c2	1	2	-36.666214	2.3988776	96.652245	40.493473	-25.060863	21.09272	-36.666214
O1c2c(C(=O)C=C1c1ccc(O)cc1)c(O)cc(O)c2-c1cc(ccc1O)[C@H]1Oc2c(C(=O)C1)c(O)cc(O)c2	1	2	-36.657986	2.0556564	118.10432	-45.069702	-26.289032	52.109852	-36.657986
O1c2c(C(=O)C=C1c1ccc(O)cc1)c(O)cc(O)c2-c1cc(ccc1O)[C@H]1Oc2c(C(=O)C1)c(O)cc(O)c2	1	2	-36.609512	1.9703984	129.87433	-27.268114	-25.689194	59.782089	-36.609512
O1c2c(C(=O)C=C1c1ccc(O)cc1)c(O)cc(O)c2-c1cc(ccc1O)[C@H]1Oc2c(C(=O)C1)c(O)cc(O)c2	1	2	-36.600544	2.2269557	90.189598	27.932751	-25.07165	35.830193	-36.600544
O1c2c(C(=O)C=C1c1ccc(O)cc1)c(O)cc(O)c2-c1cc(ccc1O)[C@H]1Oc2c(C(=O)C1)c(O)cc(O)c2	1	2	-36.573856	1.8088638	131.13052	38.034397	-25.864975	51.439846	-36.573856
O1c2c(C(=O)C=C1c1ccc(O)cc1)c(O)cc(O)c2-c1cc(ccc1O)[C@H]1Oc2c(C(=O)C1)c(O)cc(O)c2	1	2	-36.550232	2.1338942	89.964142	-1.7854753	-27.281544	34.94796	-36.550232
O1c2c(C(=O)C=C1c1ccc(O)cc1)c(O)cc(O)c2-c1cc(ccc1O)[C@H]1Oc2c(C(=O)C1)c(O)cc(O)c2	1	2	-36.541294	1.4216336	114.16242	1.9365633	-25.743769	46.615009	-36.541294
O1c2c(C(=O)C=C1c1ccc(O)cc1)c(O)cc(O)c2-c1cc(ccc1O)[C@H]1Oc2c(C(=O)C1)c(O)cc(O)c2	1	2	-36.478977	2.0467284	102.19514	-14.438382	-28.086493	43.192604	-36.478977
O1c2c(C(=O)C=C1c1ccc(O)cc1)c(O)cc(O)c2-c1cc(ccc1O)[C@H]1Oc2c(C(=O)C1)c(O)cc(O)c2	1	2	-36.427521	3.3483269	93.872421	70.494362	-25.379843	26.887636	-36.427521
O1c2c(C(=O)C=C1c1ccc(O)cc1)c(O)cc(O)c2-c1cc(ccc1O)[C@H]1Oc2c(C(=O)C1)c(O)cc(O)c2	1	2	-36.359558	1.850804	117.15022	-35.458	-27.202967	50.015163	-36.359558
O1c2c(C(=O)C=C1c1ccc(O)cc1)c(O)cc(O)c2-c1cc(ccc1O)[C@H]1Oc2c(C(=O)C1)c(O)cc(O)c2	1	2	-36.345943	1.9600091	127.63372	-16.689682	-26.15888	66.874054	-36.345943
O1c2c(C(=O)C=C1c1ccc(O)cc1)c(O)cc(O)c2-c1cc(ccc1O)[C@H]1Oc2c(C(=O)C1)c(O)cc(O)c2	1	2	-36.077168	1.6387151	114.6552	0.91673249	-26.964798	58.501369	-36.077168
O1c2c(C(=O)C=C1c1ccc(O)cc1)c(O)cc(O)c2-c1cc(ccc1O)[C@H]1Oc2c(C(=O)C1)c(O)cc(O)c2	1	2	-35.995552	1.5797827	93.680214	-25.825178	-25.920185	62.099861	-35.995552
O1c2c(C(=O)C=C1c1ccc(O)cc1)c(O)cc(O)c2-c1cc(ccc1O)[C@H]1Oc2c(C(=O)C1)c(O)cc(O)c2	1	2	-35.991142	1.5136918	136.65697	-3.4082136	-26.069317	103.19025	-35.991142
O1c2c(C(=O)C=C1c1ccc(O)cc1)c(O)cc(O)c2-c1cc(ccc1O)[C@H]1Oc2c(C(=O)C1)c(O)cc(O)c2	1	2	-35.84293	1.6020378	114.69452	-36.863007	-27.415281	59.364937	-35.84293
O1c2c(C(=O)C=C1c1ccc(O)cc1)c(O)cc(O)c2-c1cc(ccc1O)[C@H]1Oc2c(C(=O)C1)c(O)cc(O)c2	1	2	-35.82608	1.785615	119.5668	9.2089281	-25.857447	62.298714	-35.82608
O1c2c(C(=O)C=C1c1ccc(O)cc1)c(O)cc(O)c2-c1cc(ccc1O)[C@H]1Oc2c(C(=O)C1)c(O)cc(O)c2	1	2	-35.7929	0.91826004	113.75935	-72.077347	-27.427057	62.569992	-35.7929
O1c2c(C(=O)C=C1c1ccc(O)cc1)c(O)cc(O)c2-c1cc(ccc1O)[C@H]1Oc2c(C(=O)C1)c(O)cc(O)c2	1	2	-35.618168	1.7327086	106.21098	10.945162	-25.97798	82.509354	-35.618168
O1c2c(C(=O)C=C1c1ccc(O)cc1)c(O)cc(O)c2-c1cc(ccc1O)[C@H]1Oc2c(C(=O)C1)c(O)cc(O)c2	1	2	-35.6082	2.0369744	87.283737	-2.2123082	-28.090906	67.314377	-35.6082
O1c2c(C(=O)C=C1c1ccc(O)cc1)c(O)cc(O)c2-c1cc(ccc1O)[C@H]1Oc2c(C(=O)C1)c(O)cc(O)c2	1	2	-35.596466	1.9909034	86.704399	1.3381921	-28.054373	64.711868	-35.596466
O1c2c(C(=O)C=C1c1ccc(O)cc1)c(O)cc(O)c2-c1cc(ccc1O)[C@H]1Oc2c(C(=O)C1)c(O)cc(O)c2	1	2	-35.572578	1.8797333	121.67925	-41.441559	-27.097399	85.877571	-35.572578
O1c2c(C(=O)C=C1c1ccc(O)cc1)c(O)cc(O)c2-c1cc(ccc1O)[C@H]1Oc2c(C(=O)C1)c(O)cc(O)c2	1	2	-35.249748	1.5030247	150.28036	-64.993301	-27.740223	93.897133	-35.249748
O1c2c(C(=O)C=C1c1ccc(O)cc1)c(O)cc(O)c2-c1cc(ccc1O)[C@H]1Oc2c(C(=O)C1)c(O)cc(O)c2	1	2	-35.218193	1.3751812	120.48484	-70.368416	-28.070768	83.680153	-35.218193
O1c2c(C(=O)C=C1c1ccc(O)cc1)c(O)cc(O)c2-c1cc(ccc1O)[C@H]1Oc2c(C(=O)C1)c(O)cc(O)c2	1	2	-35.198849	2.2234628	176.73148	34.843273	-25.612623	124.95671	-35.198849
O1c2c(C(=O)C=C1c1ccc(O)cc1)c(O)cc(O)c2-c1cc(ccc1O)[C@H]1Oc2c(C(=O)C1)c(O)cc(O)c2	1	2	-35.093781	3.2282321	94.403198	-13.526093	-26.914286	34.975334	-35.093781
O1c2c(C(=O)C=C1c1ccc(O)cc1)c(O)cc(O)c2-c1cc(ccc1O)[C@H]1Oc2c(C(=O)C1)c(O)cc(O)c2	1	2	-35.084518	1.2622647	131.97488	-42.450851	-28.994184	102.00101	-35.084518
O1c2c(C(=O)C=C1c1ccc(O)cc1)c(O)cc(O)c2-c1cc(ccc1O)[C@H]1Oc2c(C(=O)C1)c(O)cc(O)c2	1	2	-34.999378	1.925385	114.92004	9.7367945	-26.33493	93.346481	-34.999378
O1c2c(C(=O)C=C1c1ccc(O)cc1)c(O)cc(O)c2-c1cc(ccc1O)[C@H]1Oc2c(C(=O)C1)c(O)cc(O)c2	1	2	-34.595177	2.3433628	179.11215	-21.907314	-25.141209	92.731712	-34.595177
O1c2c(C(=O)C=C1c1ccc(O)cc1)c(O)cc(O)c2-c1cc(ccc1O)[C@H]1Oc2c(C(=O)C1)c(O)cc(O)c2	1	2	-34.009232	1.1987023	173.65459	-19.234795	-26.087332	135.37602	-34.009232
O1c2c(C(=O)C=C1c1ccc(O)cc1)c(O)cc(O)c2-c1cc(ccc1O)[C@H]1Oc2c(C(=O)C1)c(O)cc(O)c2	1	2	-33.921665	1.7672338	138.57388	5.0079312	-24.974585	117.14883	-33.921665
O1c2c(C(=O)C=C1c1ccc(O)cc1)c(O)cc(O)c2-c1cc(ccc1O)[C@H]1Oc2c(C(=O)C1)c(O)cc(O)c2	1	2	-33.74641	2.3109374	143.36366	85.499062	-25.726154	120.24046	-33.74641
O1c2c(C(=O)C=C1c1ccc(O)cc1)c(O)cc(O)c2-c1cc(ccc1O)[C@H]1Oc2c(C(=O)C1)c(O)cc(O)c2	1	2	-33.617989	2.3020263	124.53574	18.515062	-25.839609	93.970459	-33.617989
O1c2c(C(=O)C=C1c1ccc(O)cc1)c(O)cc(O)c2-c1cc(ccc1O)[C@H]1Oc2c(C(=O)C1)c(O)cc(O)c2	1	2	-33.5308	1.3985469	146.63077	-39.475574	-26.92067	139.23631	-33.5308
O1c2c(C(=O)C=C1c1ccc(O)cc1)c(O)cc(O)c2-c1cc(ccc1O)[C@H]1Oc2c(C(=O)C1)c(O)cc(O)c2	1	2	-33.481846	2.0113802	145.54733	50.579376	-24.634287	115.94344	-33.481846
O1c2c(C(=O)C=C1c1ccc(O)cc1)c(O)cc(O)c2-c1cc(ccc1O)[C@H]1Oc2c(C(=O)C1)c(O)cc(O)c2	1	2	-33.382172	2.0477452	153.60718	25.106592	-24.795261	117.37523	-33.382172
O1c2c(C(=O)C=C1c1ccc(O)cc1)c(O)cc(O)c2-c1cc(ccc1O)[C@H]1Oc2c(C(=O)C1)c(O)cc(O)c2	1	2	-33.372631	1.1744466	219.06502	12.816487	-24.951736	775.87915	-33.372631
O1c2c(C(=O)C=C1c1ccc(O)cc1)c(O)cc(O)c2-c1cc(ccc1O)[C@H]1Oc2c(C(=O)C1)c(O)cc(O)c2	1	2	-33.311626	1.7985466	131.70522	-6.9275866	-25.00773	77.471916	-33.311626
O1c2c(C(=O)C=C1c1ccc(O)cc1)c(O)cc(O)c2-c1cc(ccc1O)[C@H]1Oc2c(C(=O)C1)c(O)cc(O)c2	1	2	-33.241432	1.8918128	156.5107	-4.8230472	-26.26244	89.731339	-33.241432
O1c2c(C(=O)C=C1c1ccc(O)cc1)c(O)cc(O)c2-c1cc(ccc1O)[C@H]1Oc2c(C(=O)C1)c(O)cc(O)c2	1	2	-33.083054	1.7162534	122.85743	-0.89474237	-26.260767	84.093269	-33.083054
O1c2c(C(=O)C=C1c1ccc(O)cc1)c(O)cc(O)c2-c1cc(ccc1O)[C@H]1Oc2c(C(=O)C1)c(O)cc(O)c2	1	2	-32.813808	3.3422637	201.80833	78.313728	-25.0005	92.052147	-32.813808
O1c2c(C(=O)C=C1c1ccc(O)cc1)c(O)cc(O)c2-c1cc(ccc1O)[C@H]1Oc2c(C(=O)C1)c(O)cc(O)c2	1	2	-32.397243	1.6763651	110.74544	-32.616619	-24.879431	103.42738	-32.397243
O1c2c(C(=O)C=C1c1ccc(O)cc1)c(O)cc(O)c2-c1cc(ccc1O)[C@H]1Oc2c(C(=O)C1)c(O)cc(O)c2	1	2	-31.296104	2.0922344	182.2128	12.267803	-24.640106	167.70789	-31.296104
O1c2c(C(=O)C=C1c1ccc(O)cc1)c(O)cc(O)c2-c1cc(ccc1O)[C@H]1Oc2c(C(=O)C1)c(O)cc(O)c2	1	2	-30.952755	1.1235557	321.10522	65.895279	-25.155251	1003.1575	-30.952755
O1c2c(C(=O)C=C1c1ccc(O)cc1)c(O)cc(O)c2-c1cc(ccc1O)[C@H]1Oc2c(C(=O)C1)c(O)cc(O)c2	1	2	-30.926937	2.2620428	144.86707	19.614355	-24.705301	99.119667	-30.926937
O1c2c(C(=O)C=C1c1ccc(O)cc1)c(O)cc(O)c2-c1cc(ccc1O)[C@H]1Oc2c(C(=O)C1)c(O)cc(O)c2	1	2	-30.590937	1.7247902	309.21347	33.895561	-25.461271	563.24628	-30.590937
O1c2c(C(=O)C=C1c1ccc(O)cc1)c(O)cc(O)c2-c1cc(ccc1O)[C@H]1Oc2c(C(=O)C1)c(O)cc(O)c2	1	2	-30.345592	1.6720325	109.69233	-17.55933	-24.839458	140.88963	-30.345592
Oc1ccc(cc1)-c1ccc(CO)c(C#Cc2ccc(O)cc2)c1\C(=C\1/C=CC(=O)C=C/1)\c1ccc(O)cc1	1	3	-35.421303	4.1048508	174.89427	82.766121	-24.303024	95.040131	-35.421303
Oc1ccc(cc1)-c1ccc(CO)c(C#Cc2ccc(O)cc2)c1\C(=C\1/C=CC(=O)C=C/1)\c1ccc(O)cc1	1	3	-34.651997	3.2616305	157.65132	77.585419	-24.084726	113.73941	-34.651997
Oc1ccc(cc1)-c1ccc(CO)c(C#Cc2ccc(O)cc2)c1\C(=C\1/C=CC(=O)C=C/1)\c1ccc(O)cc1	1	3	-34.142502	3.0755682	165.67831	71.769814	-23.990942	109.65794	-34.142502
Oc1ccc(cc1)-c1ccc(CO)c(C#Cc2ccc(O)cc2)c1\C(=C\1/C=CC(=O)C=C/1)\c1ccc(O)cc1	1	3	-33.510422	2.3508065	218.43059	50.015324	-26.66275	145.80972	-33.510422
Oc1ccc(cc1)-c1ccc(CO)c(C#Cc2ccc(O)cc2)c1\C(=C\1/C=CC(=O)C=C/1)\c1ccc(O)cc1	1	3	-33.454964	3.9659736	214.58986	27.451548	-24.66391	176.6369	-33.454964
Oc1ccc(cc1)-c1ccc(CO)c(C#Cc2ccc(O)cc2)c1\C(=C\1/C=CC(=O)C=C/1)\c1ccc(O)cc1	1	3	-33.436787	1.771634	223.99423	54.281315	-25.284487	140.95729	-33.436787
Oc1ccc(cc1)-c1ccc(CO)c(C#Cc2ccc(O)cc2)c1\C(=C\1/C=CC(=O)C=C/1)\c1ccc(O)cc1	1	3	-33.124256	2.468869	188.26994	90.233978	-24.405008	102.53591	-33.124256
Oc1ccc(cc1)-c1ccc(CO)c(C#Cc2ccc(O)cc2)c1\C(=C\1/C=CC(=O)C=C/1)\c1ccc(O)cc1	1	3	-33.096653	3.6862271	186.03195	142.48897	-24.475515	99.822304	-33.096653
Oc1ccc(cc1)-c1ccc(CO)c(C#Cc2ccc(O)cc2)c1\C(=C\1/C=CC(=O)C=C/1)\c1ccc(O)cc1	1	3	-32.903851	2.3397794	209.16284	118.56192	-25.213005	163.1794	-32.903851
Oc1ccc(cc1)-c1ccc(CO)c(C#Cc2ccc(O)cc2)c1\C(=C\1/C=CC(=O)C=C/1)\c1ccc(O)cc1	1	3	-32.728416	1.5384303	140.12218	35.383423	-26.281565	131.2265	-32.728416
Oc1ccc(cc1)-c1ccc(CO)c(C#Cc2ccc(O)cc2)c1\C(=C\1/C=CC(=O)C=C/1)\c1ccc(O)cc1	1	3	-32.702629	2.2131639	200.12695	111.08733	-24.931017	107.31744	-32.702629
Oc1ccc(cc1)-c1ccc(CO)c(C#Cc2ccc(O)cc2)c1\C(=C\1/C=CC(=O)C=C/1)\c1ccc(O)cc1	1	3	-32.64616	2.0343401	253.57202	55.399944	-24.033117	211.30061	-32.64616
Oc1ccc(cc1)-c1ccc(CO)c(C#Cc2ccc(O)cc2)c1\C(=C\1/C=CC(=O)C=C/1)\c1ccc(O)cc1	1	3	-32.539284	2.20186	323.73441	45.731041	-25.140484	204.55156	-32.539284
Oc1ccc(cc1)-c1ccc(CO)c(C#Cc2ccc(O)cc2)c1\C(=C\1/C=CC(=O)C=C/1)\c1ccc(O)cc1	1	3	-32.384518	1.8009186	226.86714	26.212221	-25.102217	177.22861	-32.384518
Oc1ccc(cc1)-c1ccc(CO)c(C#Cc2ccc(O)cc2)c1\C(=C\1/C=CC(=O)C=C/1)\c1ccc(O)cc1	1	3	-32.169609	2.9974923	145.35713	96.024788	-24.471251	142.85918	-32.169609
Oc1ccc(cc1)-c1ccc(CO)c(C#Cc2ccc(O)cc2)c1\C(=C\1/C=CC(=O)C=C/1)\c1ccc(O)cc1	1	3	-32.123302	2.1250441	239.75459	90.821411	-24.954016	164.09848	-32.123302
Oc1ccc(cc1)-c1ccc(CO)c(C#Cc2ccc(O)cc2)c1\C(=C\1/C=CC(=O)C=C/1)\c1ccc(O)cc1	1	3	-31.695313	1.7246621	189.52771	79.016777	-25.512114	172.8942	-31.695313
Oc1ccc(cc1)-c1ccc(CO)c(C#Cc2ccc(O)cc2)c1\C(=C\1/C=CC(=O)C=C/1)\c1ccc(O)cc1	1	3	-31.675117	2.4042716	213.43993	108.03809	-27.087799	343.13477	-31.675117
Oc1ccc(cc1)-c1ccc(CO)c(C#Cc2ccc(O)cc2)c1\C(=C\1/C=CC(=O)C=C/1)\c1ccc(O)cc1	1	3	-31.519665	1.9811618	206.68416	106.61581	-24.852558	265.16754	-31.519665
Oc1ccc(cc1)-c1ccc(CO)c(C#Cc2ccc(O)cc2)c1\C(=C\1/C=CC(=O)C=C/1)\c1ccc(O)cc1	1	3	-31.49436	2.4300435	309.27957	129.63083	-24.931683	295.88647	-31.49436
Oc1ccc(cc1)-c1ccc(CO)c(C#Cc2ccc(O)cc2)c1\C(=C\1/C=CC(=O)C=C/1)\c1ccc(O)cc1	1	3	-31.444237	3.7230029	232.54099	66.369591	-26.056349	187.44432	-31.444237
Oc1ccc(cc1)-c1ccc(CO)c(C#Cc2ccc(O)cc2)c1\C(=C\1/C=CC(=O)C=C/1)\c1ccc(O)cc1	1	3	-31.360252	2.6749134	235.6344	105.75484	-24.274166	378.81393	-31.360252
Oc1ccc(cc1)-c1ccc(CO)c(C#Cc2ccc(O)cc2)c1\C(=C\1/C=CC(=O)C=C/1)\c1ccc(O)cc1	1	3	-31.345964	2.9736891	249.80148	77.270775	-24.340858	322.00003	-31.345964
Oc1ccc(cc1)-c1ccc(CO)c(C#Cc2ccc(O)cc2)c1\C(=C\1/C=CC(=O)C=C/1)\c1ccc(O)cc1	1	3	-31.284094	2.4328024	194.86432	127.30015	-24.291367	368.7124	-31.284094
Oc1ccc(cc1)-c1ccc(CO)c(C#Cc2ccc(O)cc2)c1\C(=C\1/C=CC(=O)C=C/1)\c1ccc(O)cc1	1	3	-31.261021	1.8145207	314.89642	75.814362	-24.969059	600.85986	-31.261021
Oc1ccc(cc1)-c1ccc(CO)c(C#Cc2ccc(O)cc2)c1\C(=C\1/C=CC(=O)C=C/1)\c1ccc(O)cc1	1	3	-31.254591	1.8697002	212.71027	113.8856	-24.066551	382.68045	-31.254591
Oc1ccc(cc1)-c1ccc(CO)c(C#Cc2ccc(O)cc2)c1\C(=C\1/C=CC(=O)C=C/1)\c1ccc(O)cc1	1	3	-31.202635	1.3561057	319.21442	72.466438	-26.26173	868.64209	-31.202635
Oc1ccc(cc1)-c1ccc(CO)c(C#Cc2ccc(O)cc2)c1\C(=C\1/C=CC(=O)C=C/1)\c1ccc(O)cc1	1	3	-31.19702	1.7116067	395.25064	92.105843	-24.255007	311.04367	-31.19702
Oc1ccc(cc1)-c1ccc(CO)c(C#Cc2ccc(O)cc2)c1\C(=C\1/C=CC(=O)C=C/1)\c1ccc(O)cc1	1	3	-31.132711	1.6463244	390.34579	58.2967	-26.089211	327.68951	-31.132711
Oc1ccc(cc1)-c1ccc(CO)c(C#Cc2ccc(O)cc2)c1\C(=C\1/C=CC(=O)C=C/1)\c1ccc(O)cc1	1	3	-31.038918	1.8713173	332.8125	53.440681	-25.896988	223.88295	-31.038918
Oc1ccc(cc1)-c1ccc(CO)c(C#Cc2ccc(O)cc2)c1\C(=C\1/C=CC(=O)C=C/1)\c1ccc(O)cc1	1	3	-31.024303	1.5925058	245.42097	75.928841	-27.624205	172.75438	-31.024303
Oc1ccc(cc1)-c1ccc(CO)c(C#Cc2ccc(O)cc2)c1\C(=C\1/C=CC(=O)C=C/1)\c1ccc(O)cc1	1	3	-30.993105	1.5916358	356.89819	88.331306	-25.021135	632.71545	-30.993105
Oc1ccc(cc1)-c1ccc(CO)c(C#Cc2ccc(O)cc2)c1\C(=C\1/C=CC(=O)C=C/1)\c1ccc(O)cc1	1	3	-30.976128	2.367661	267.40244	106.58815	-26.959238	352.27197	-30.976128
Oc1ccc(cc1)-c1ccc(CO)c(C#Cc2ccc(O)cc2)c1\C(=C\1/C=CC(=O)C=C/1)\c1ccc(O)cc1	1	3	-30.965107	1.9542702	310.31046	103.6905	-24.782434	603.96289	-30.965107
Oc1ccc(cc1)-c1ccc(CO)c(C#Cc2ccc(O)cc2)c1\C(=C\1/C=CC(=O)C=C/1)\c1ccc(O)cc1	1	3	-30.891678	2.9091837	225.40646	43.802959	-24.782904	126.19267	-30.891678
Oc1ccc(cc1)-c1ccc(CO)c(C#Cc2ccc(O)cc2)c1\C(=C\1/C=CC(=O)C=C/1)\c1ccc(O)cc1	1	3	-30.851221	1.3072881	290.02649	126.7582	-24.075459	851.54724	-30.851221
Oc1ccc(cc1)-c1ccc(CO)c(C#Cc2ccc(O)cc2)c1\C(=C\1/C=CC(=O)C=C/1)\c1ccc(O)cc1	1	3	-30.828825	2.4312806	192.24049	145.20363	-23.990786	184.43951	-30.828825
Oc1ccc(cc1)-c1ccc(CO)c(C#Cc2ccc(O)cc2)c1\C(=C\1/C=CC(=O)C=C/1)\c1ccc(O)cc1	1	3	-30.81444	2.3754218	179.02328	34.51281	-24.220068	174.63092	-30.81444
Oc1ccc(cc1)-c1ccc(CO)c(C#Cc2ccc(O)cc2)c1\C(=C\1/C=CC(=O)C=C/1)\c1ccc(O)cc1	1	3	-30.783964	1.9751171	229.97672	77.550392	-25.933208	376.11343	-30.783964
Oc1ccc(cc1)-c1ccc(CO)c(C#Cc2ccc(O)cc2)c1\C(=C\1/C=CC(=O)C=C/1)\c1ccc(O)cc1	1	3	-30.758041	1.5119046	430.19293	31.109638	-27.649509	624.00739	-30.758041
Oc1ccc(cc1)-c1ccc(CO)c(C#Cc2ccc(O)cc2)c1\C(=C\1/C=CC(=O)C=C/1)\c1ccc(O)cc1	1	3	-30.755936	2.6087942	227.57851	112.62378	-24.543032	157.89792	-30.755936
Oc1ccc(cc1)-c1ccc(CO)c(C#Cc2ccc(O)cc2)c1\C(=C\1/C=CC(=O)C=C/1)\c1ccc(O)cc1	1	3	-30.681574	1.4939376	211.84152	30.386631	-26.938524	147.32014	-30.681574
Oc1ccc(cc1)-c1ccc(CO)c(C#Cc2ccc(O)cc2)c1\C(=C\1/C=CC(=O)C=C/1)\c1ccc(O)cc1	1	3	-30.646309	1.3598584	388.13623	48.776192	-24.378019	684.10419	-30.646309
Oc1ccc(cc1)-c1ccc(CO)c(C#Cc2ccc(O)cc2)c1\C(=C\1/C=CC(=O)C=C/1)\c1ccc(O)cc1	1	3	-30.632874	2.1985691	178.92813	66.758759	-24.245022	172.50136	-30.632874
Oc1ccc(cc1)-c1ccc(CO)c(C#Cc2ccc(O)cc2)c1\C(=C\1/C=CC(=O)C=C/1)\c1ccc(O)cc1	1	3	-30.592247	1.6081551	250.16908	57.206913	-24.754419	360.97165	-30.592247
Oc1ccc(cc1)-c1ccc(CO)c(C#Cc2ccc(O)cc2)c1\C(=C\1/C=CC(=O)C=C/1)\c1ccc(O)cc1	1	3	-30.583202	1.4803954	445.453	78.823425	-24.359346	817.00934	-30.583202
Oc1ccc(cc1)-c1ccc(CO)c(C#Cc2ccc(O)cc2)c1\C(=C\1/C=CC(=O)C=C/1)\c1ccc(O)cc1	1	3	-30.522625	1.7308546	320.58578	126.32314	-24.013659	597.2984	-30.522625
Oc1ccc(cc1)-c1ccc(CO)c(C#Cc2ccc(O)cc2)c1\C(=C\1/C=CC(=O)C=C/1)\c1ccc(O)cc1	1	3	-30.487001	2.0017884	307.96777	129.2908	-24.015797	311.931	-30.487001
Oc1ccc(cc1)-c1ccc(CO)c(C#Cc2ccc(O)cc2)c1\C(=C\1/C=CC(=O)C=C/1)\c1ccc(O)cc1	1	3	-30.466827	1.6506125	332.01755	14.1331	-24.057119	648.67578	-30.466827
Oc1ccc(cc1)-c1ccc(CO)c(C#Cc2ccc(O)cc2)c1\C(=C\1/C=CC(=O)C=C/1)\c1ccc(O)cc1	1	3	-30.46023	2.3203371	212.59917	76.977768	-24.344044	149.23813	-30.46023
Oc1ccc(cc1)-c1ccc(CO)c(C#Cc2ccc(O)cc2)c1\C(=C\1/C=CC(=O)C=C/1)\c1ccc(O)cc1	1	3	-30.130533	2.087754	359.49261	135.97969	-23.910866	681.35052	-30.130533
Oc1ccc(cc1)-c1ccc(CO)c(C#Cc2ccc(O)cc2)c1\C(=C\1/C=CC(=O)C=C/1)\c1ccc(O)cc1	1	3	-29.991838	2.0254469	231.50507	51.495831	-27.294329	236.45453	-29.991838
Oc1ccc(cc1)-c1ccc(CO)c(C#Cc2ccc(O)cc2)c1\C(=C\1/C=CC(=O)C=C/1)\c1ccc(O)cc1	1	3	-29.944946	2.0404558	217.3847	89.414757	-25.092918	174.20665	-29.944946
Oc1ccc(cc1)-c1ccc(CO)c(C#Cc2ccc(O)cc2)c1\C(=C\1/C=CC(=O)C=C/1)\c1ccc(O)cc1	1	3	-29.774303	1.7154002	224.53877	83.864059	-24.281647	533.52716	-29.774303
Oc1ccc(cc1)-c1ccc(CO)c(C#Cc2ccc(O)cc2)c1\C(=C\1/C=CC(=O)C=C/1)\c1ccc(O)cc1	1	3	-29.737602	2.7166841	240.95529	105.30495	-24.32983	237.21846	-29.737602
Oc1ccc(cc1)-c1ccc(CO)c(C#Cc2ccc(O)cc2)c1\C(=C\1/C=CC(=O)C=C/1)\c1ccc(O)cc1	1	3	-29.71772	2.1179326	171.91374	65.543243	-25.016247	148.78084	-29.71772
Oc1ccc(cc1)-c1ccc(CO)c(C#Cc2ccc(O)cc2)c1\C(=C\1/C=CC(=O)C=C/1)\c1ccc(O)cc1	1	3	-29.609781	1.6833792	176.52457	132.31607	-24.533121	357.19046	-29.609781
Oc1ccc(cc1)-c1ccc(CO)c(C#Cc2ccc(O)cc2)c1\C(=C\1/C=CC(=O)C=C/1)\c1ccc(O)cc1	1	3	-29.326521	1.5613929	271.37109	71.260094	-25.396893	333.09296	-29.326521
Oc1ccc(cc1)-c1ccc(CO)c(C#Cc2ccc(O)cc2)c1\C(=C\1/C=CC(=O)C=C/1)\c1ccc(O)cc1	1	3	-29.059187	2.7979734	230.33105	58.470901	-25.370914	228.37566	-29.059187
Oc1ccc(cc1)-c1ccc(CO)c(C#Cc2ccc(O)cc2)c1\C(=C\1/C=CC(=O)C=C/1)\c1ccc(O)cc1	1	3	-28.904867	1.5434165	327.99783	132.86612	-23.98926	868.51672	-28.904867
Oc1ccc(cc1)-c1ccc(CO)c(C#Cc2ccc(O)cc2)c1\C(=C\1/C=CC(=O)C=C/1)\c1ccc(O)cc1	1	3	-28.467289	1.7812697	332.67899	72.791847	-25.845581	943.98657	-28.467289
Oc1ccc(cc1)-c1ccc(CO)c(C#Cc2ccc(O)cc2)c1\C(=C\1/C=CC(=O)C=C/1)\c1ccc(O)cc1	1	3	-28.205866	2.2387574	262.50601	117.65241	-23.966425	223.90524	-28.205866
Oc1ccc(cc1)-c1ccc(CO)c(C#Cc2ccc(O)cc2)c1\C(=C\1/C=CC(=O)C=C/1)\c1ccc(O)cc1	1	3	-28.198416	1.1847378	270.34494	71.936592	-25.02796	628.26154	-28.198416
Oc1ccc(cc1)-c1ccc(CO)c(C#Cc2ccc(O)cc2)c1\C(=C\1/C=CC(=O)C=C/1)\c1ccc(O)cc1	1	3	-28.04167	1.5423784	266.15308	72.209427	-25.943521	621.7016	-28.04167
Oc1ccc(cc1)-c1ccc(CO)c(C#Cc2ccc(O)cc2)c1\C(=C\1/C=CC(=O)C=C/1)\c1ccc(O)cc1	1	3	-27.949846	1.8917376	377.21381	111.33495	-25.421967	839.07776	-27.949846
Oc1ccc(cc1)-c1ccc(CO)c(C#Cc2ccc(O)cc2)c1\C(=C\1/C=CC(=O)C=C/1)\c1ccc(O)cc1	1	3	-27.690182	2.751853	317.16769	93.451744	-23.971907	235.74873	-27.690182
Oc1ccc(cc1)-c1ccc(CO)c(C#Cc2ccc(O)cc2)c1\C(=C\1/C=CC(=O)C=C/1)\c1ccc(O)cc1	1	3	-27.467186	1.3536264	504.4303	29.030226	-24.863987	488.89664	-27.467186
Oc1ccc(cc1)-c1ccc(CO)c(C#Cc2ccc(O)cc2)c1\C(=C\1/C=CC(=O)C=C/1)\c1ccc(O)cc1	1	3	-27.290583	2.0168383	405.27145	98.914009	-24.30443	486.16183	-27.290583
Oc1ccc(cc1)-c1ccc(CO)c(C#Cc2ccc(O)cc2)c1\C(=C\1/C=CC(=O)C=C/1)\c1ccc(O)cc1	1	3	-27.180387	1.9113702	283.80594	124.8166	-24.512527	202.5929	-27.180387
Oc1ccc(cc1)-c1ccc(CO)c(C#Cc2ccc(O)cc2)c1\C(=C\1/C=CC(=O)C=C/1)\c1ccc(O)cc1	1	3	-25.276403	1.9715302	400.81934	106.1449	-24.644417	885.57013	-25.276403
Oc1ccc(cc1)-c1cccc(C#Cc2ccc(O)cc2)c1\C(=C\1/C=CC(=O)C=C/1)\c1ccc(O)cc1	1	4	-34.123928	2.9423947	172.20872	7.6860151	-23.771141	109.21192	-34.123928
Oc1ccc(cc1)-c1cccc(C#Cc2ccc(O)cc2)c1\C(=C\1/C=CC(=O)C=C/1)\c1ccc(O)cc1	1	4	-34.099258	2.2049353	152.07593	-20.383484	-24.413921	94.881577	-34.099258
Oc1ccc(cc1)-c1cccc(C#Cc2ccc(O)cc2)c1\C(=C\1/C=CC(=O)C=C/1)\c1ccc(O)cc1	1	4	-33.982704	2.4174964	224.40536	47.829273	-23.34671	142.9722	-33.982704
Oc1ccc(cc1)-c1cccc(C#Cc2ccc(O)cc2)c1\C(=C\1/C=CC(=O)C=C/1)\c1ccc(O)cc1	1	4	-33.178246	2.2483199	459.22415	81.172714	-26.792692	603.56024	-33.178246
Oc1ccc(cc1)-c1cccc(C#Cc2ccc(O)cc2)c1\C(=C\1/C=CC(=O)C=C/1)\c1ccc(O)cc1	1	4	-33.014545	2.6502256	193.3373	64.457283	-23.923275	118.83672	-33.014545
Oc1ccc(cc1)-c1cccc(C#Cc2ccc(O)cc2)c1\C(=C\1/C=CC(=O)C=C/1)\c1ccc(O)cc1	1	4	-32.930428	3.5562141	181.46666	53.304741	-24.530672	61.30558	-32.930428
Oc1ccc(cc1)-c1cccc(C#Cc2ccc(O)cc2)c1\C(=C\1/C=CC(=O)C=C/1)\c1ccc(O)cc1	1	4	-32.708561	2.6535707	203.67047	77.165215	-23.265354	148.08493	-32.708561
Oc1ccc(cc1)-c1cccc(C#Cc2ccc(O)cc2)c1\C(=C\1/C=CC(=O)C=C/1)\c1ccc(O)cc1	1	4	-32.698383	2.0090039	155.26102	80.605843	-24.993504	115.29642	-32.698383
Oc1ccc(cc1)-c1cccc(C#Cc2ccc(O)cc2)c1\C(=C\1/C=CC(=O)C=C/1)\c1ccc(O)cc1	1	4	-32.589542	2.5378623	176.59464	66.389397	-25.077169	65.193123	-32.589542
Oc1ccc(cc1)-c1cccc(C#Cc2ccc(O)cc2)c1\C(=C\1/C=CC(=O)C=C/1)\c1ccc(O)cc1	1	4	-32.500713	1.82962	155.32106	103.60381	-23.38921	94.238312	-32.500713
Oc1ccc(cc1)-c1cccc(C#Cc2ccc(O)cc2)c1\C(=C\1/C=CC(=O)C=C/1)\c1ccc(O)cc1	1	4	-32.451073	2.0750372	234.84065	118.95254	-23.941614	114.72321	-32.451073
Oc1ccc(cc1)-c1cccc(C#Cc2ccc(O)cc2)c1\C(=C\1/C=CC(=O)C=C/1)\c1ccc(O)cc1	1	4	-32.386967	2.2215939	171.13109	49.680103	-24.662767	92.812195	-32.386967
Oc1ccc(cc1)-c1cccc(C#Cc2ccc(O)cc2)c1\C(=C\1/C=CC(=O)C=C/1)\c1ccc(O)cc1	1	4	-32.306862	2.4986501	150.81021	118.31531	-23.532553	74.367462	-32.306862
Oc1ccc(cc1)-c1cccc(C#Cc2ccc(O)cc2)c1\C(=C\1/C=CC(=O)C=C/1)\c1ccc(O)cc1	1	4	-32.290207	1.9818907	186.30603	104.12698	-24.298508	123.02368	-32.290207
Oc1ccc(cc1)-c1cccc(C#Cc2ccc(O)cc2)c1\C(=C\1/C=CC(=O)C=C/1)\c1ccc(O)cc1	1	4	-32.137726	2.6531022	184.88443	63.234707	-23.685741	142.87979	-32.137726
Oc1ccc(cc1)-c1cccc(C#Cc2ccc(O)cc2)c1\C(=C\1/C=CC(=O)C=C/1)\c1ccc(O)cc1	1	4	-32.097221	3.3496649	169.76918	98.480659	-24.123304	95.688782	-32.097221
Oc1ccc(cc1)-c1cccc(C#Cc2ccc(O)cc2)c1\C(=C\1/C=CC(=O)C=C/1)\c1ccc(O)cc1	1	4	-32.092026	2.0245988	162.70882	33.404137	-24.408796	95.872131	-32.092026
Oc1ccc(cc1)-c1cccc(C#Cc2ccc(O)cc2)c1\C(=C\1/C=CC(=O)C=C/1)\c1ccc(O)cc1	1	4	-31.6574	2.3323057	188.276	73.989944	-24.34094	187.41342	-31.6574
Oc1ccc(cc1)-c1cccc(C#Cc2ccc(O)cc2)c1\C(=C\1/C=CC(=O)C=C/1)\c1ccc(O)cc1	1	4	-31.590845	2.627485	233.02008	74.689056	-24.050774	145.03596	-31.590845
Oc1ccc(cc1)-c1cccc(C#Cc2ccc(O)cc2)c1\C(=C\1/C=CC(=O)C=C/1)\c1ccc(O)cc1	1	4	-31.568693	1.6625993	369.26352	97.859779	-23.443329	601.39972	-31.568693
Oc1ccc(cc1)-c1cccc(C#Cc2ccc(O)cc2)c1\C(=C\1/C=CC(=O)C=C/1)\c1ccc(O)cc1	1	4	-31.543564	2.7927136	194.60501	74.041267	-24.070124	181.0692	-31.543564
Oc1ccc(cc1)-c1cccc(C#Cc2ccc(O)cc2)c1\C(=C\1/C=CC(=O)C=C/1)\c1ccc(O)cc1	1	4	-31.217319	2.1070518	277.15704	97.138344	-23.780085	183.46655	-31.217319
Oc1ccc(cc1)-c1cccc(C#Cc2ccc(O)cc2)c1\C(=C\1/C=CC(=O)C=C/1)\c1ccc(O)cc1	1	4	-31.134155	1.9111098	410.43661	81.553421	-25.570749	635.94391	-31.134155
Oc1ccc(cc1)-c1cccc(C#Cc2ccc(O)cc2)c1\C(=C\1/C=CC(=O)C=C/1)\c1ccc(O)cc1	1	4	-30.934074	1.9519426	276.10168	85.464119	-23.346304	586.61493	-30.934074
Oc1ccc(cc1)-c1cccc(C#Cc2ccc(O)cc2)c1\C(=C\1/C=CC(=O)C=C/1)\c1ccc(O)cc1	1	4	-30.885466	2.6319575	209.48828	44.642887	-25.45702	176.62921	-30.885466
Oc1ccc(cc1)-c1cccc(C#Cc2ccc(O)cc2)c1\C(=C\1/C=CC(=O)C=C/1)\c1ccc(O)cc1	1	4	-30.859707	1.4681232	341.36685	129.58014	-24.380371	770.11011	-30.859707
Oc1ccc(cc1)-c1cccc(C#Cc2ccc(O)cc2)c1\C(=C\1/C=CC(=O)C=C/1)\c1ccc(O)cc1	1	4	-30.656609	1.88606	136.11841	39.326988	-23.458889	122.2231	-30.656609
Oc1ccc(cc1)-c1cccc(C#Cc2ccc(O)cc2)c1\C(=C\1/C=CC(=O)C=C/1)\c1ccc(O)cc1	1	4	-30.502996	1.2345754	211.06354	24.785944	-27.188103	121.22132	-30.502996
Oc1ccc(cc1)-c1cccc(C#Cc2ccc(O)cc2)c1\C(=C\1/C=CC(=O)C=C/1)\c1ccc(O)cc1	1	4	-30.411469	1.3301053	125.07048	48.202045	-23.646379	142.65875	-30.411469
Oc1ccc(cc1)-c1cccc(C#Cc2ccc(O)cc2)c1\C(=C\1/C=CC(=O)C=C/1)\c1ccc(O)cc1	1	4	-30.286423	1.4015023	443.15836	27.001289	-25.058916	658.16443	-30.286423
Oc1ccc(cc1)-c1cccc(C#Cc2ccc(O)cc2)c1\C(=C\1/C=CC(=O)C=C/1)\c1ccc(O)cc1	1	4	-29.999315	1.2938776	300.58359	65.757324	-23.222424	617.04639	-29.999315
Oc1ccc(cc1)-c1cccc(C#Cc2ccc(O)cc2)c1\C(=C\1/C=CC(=O)C=C/1)\c1ccc(O)cc1	1	4	-29.989355	2.0693226	218.9398	66.887741	-24.928564	183.36484	-29.989355
Oc1ccc(cc1)-c1cccc(C#Cc2ccc(O)cc2)c1\C(=C\1/C=CC(=O)C=C/1)\c1ccc(O)cc1	1	4	-29.778198	2.175452	409.92975	115.52748	-23.799536	658.4538	-29.778198
Oc1ccc(cc1)-c1cccc(C#Cc2ccc(O)cc2)c1\C(=C\1/C=CC(=O)C=C/1)\c1ccc(O)cc1	1	4	-29.658621	1.5960124	257.58011	55.501286	-23.443281	615.77954	-29.658621
Oc1ccc(cc1)-c1cccc(C#Cc2ccc(O)cc2)c1\C(=C\1/C=CC(=O)C=C/1)\c1ccc(O)cc1	1	4	-29.613707	3.0854328	258.87534	83.730019	-23.982073	255.87868	-29.613707
Oc1ccc(cc1)-c1cccc(C#Cc2ccc(O)cc2)c1\C(=C\1/C=CC(=O)C=C/1)\c1ccc(O)cc1	1	4	-29.259203	1.5523373	267.17859	47.890137	-24.087315	612.77948	-29.259203
Oc1ccc(cc1)-c1cccc(C#Cc2ccc(O)cc2)c1\C(=C\1/C=CC(=O)C=C/1)\c1ccc(O)cc1	1	4	-29.245491	1.4094676	133.3037	47.059166	-24.088343	159.55241	-29.245491
Oc1ccc(cc1)-c1cccc(C#Cc2ccc(O)cc2)c1\C(=C\1/C=CC(=O)C=C/1)\c1ccc(O)cc1	1	4	-28.977926	2.9612052	230.19356	89.353302	-23.852297	223.53894	-28.977926
Oc1ccc(cc1)-c1cccc(C#Cc2ccc(O)cc2)c1\C(=C\1/C=CC(=O)C=C/1)\c1ccc(O)cc1	1	4	-28.479044	1.4814545	229.81897	34.337788	-23.734045	190.89609	-28.479044
Oc1ccc(cc1)-c1cccc(C#Cc2ccc(O)cc2)c1\C(=C\1/C=CC(=O)C=C/1)\c1ccc(O)cc1	1	4	-28.269012	0.96896744	372.11981	59.511768	-25.022705	797.0011	-28.269012
Oc1ccc(cc1)-c1cccc(C#Cc2ccc(O)cc2)c1\C(=C\1/C=CC(=O)C=C/1)\c1ccc(O)cc1	1	4	-28.215387	1.8834461	188.66068	112.93284	-23.334816	208.80559	-28.215387
Oc1ccc(cc1)-c1cccc(C#Cc2ccc(O)cc2)c1\C(=C\1/C=CC(=O)C=C/1)\c1ccc(O)cc1	1	4	-28.160101	1.5555543	470.04022	78.202896	-25.137791	860.12988	-28.160101
Oc1ccc(cc1)-c1cccc(C#Cc2ccc(O)cc2)c1\C(=C\1/C=CC(=O)C=C/1)\c1ccc(O)cc1	1	4	-28.103636	1.9576834	179.31075	43.783924	-24.484861	173.43198	-28.103636
Oc1ccc(cc1)-c1cccc(C#Cc2ccc(O)cc2)c1\C(=C\1/C=CC(=O)C=C/1)\c1ccc(O)cc1	1	4	-28.101345	1.8965548	213.34506	58.898006	-24.900652	151.90532	-28.101345
Oc1ccc(cc1)-c1cccc(C#Cc2ccc(O)cc2)c1\C(=C\1/C=CC(=O)C=C/1)\c1ccc(O)cc1	1	4	-27.652943	2.0916555	276.38525	103.36845	-23.245491	217.98622	-27.652943
Oc1ccc(cc1)-c1cccc(C#Cc2ccc(O)cc2)c1\C(=C\1/C=CC(=O)C=C/1)\c1ccc(O)cc1	1	4	-27.260174	1.4934534	297.79266	104.45754	-23.396574	647.74963	-27.260174
Oc1ccc(cc1)-c1cccc(C#Cc2ccc(O)cc2)c1\C(=C\1/C=CC(=O)C=C/1)\c1ccc(O)cc1	1	4	-26.431919	2.0872669	261.25009	71.940781	-23.346212	305.0961	-26.431919
Oc1ccc(cc1)-c1cccc(C#Cc2ccc(O)cc2)c1\C(=C\1/C=CC(=O)C=C/1)\c1ccc(O)cc1	1	4	-25.755558	1.8422601	333.95514	95.372322	-23.304348	625.91077	-25.755558
Oc1ccc(cc1)-c1cccc(C#Cc2ccc(O)cc2)c1\C(=C\1/C=CC(=O)C=C/1)\c1ccc(O)cc1	1	4	-25.335987	1.4203216	256.44608	79.967682	-24.913729	636.91473	-25.335987
